# Supplementary material for: Tumor-Associated Fibroblast-Derived Exosomal circDennd1b Promotes Pituitary Adenoma Progression by Modulating the miR-145-5p/ONECUT2 Axis and Activating the MAPK Pathway
Source: Cancers (Basel). 2023 Jun 27;15(13):3375. doi: 10.3390/cancers15133375 (PMC10340501; doi:10.3390/cancers15133375)
Supplement: Supplementary file 1 [file cancers-15-03375-s001.zip › Table S3.xlsx]

## Sheet: The miRs that circRNA can bind
circRNA	bound miRNA
hsa_circ_0000620	hsa-miR-1184
hsa_circ_0000620	hsa-miR-1205
hsa_circ_0000620	hsa-miR-1256
hsa_circ_0000620	hsa-miR-1324
hsa_circ_0000620	hsa-miR-182
hsa_circ_0000620	hsa-miR-224
hsa_circ_0000620	hsa-miR-330-3p
hsa_circ_0000620	hsa-miR-346
hsa_circ_0000620	hsa-miR-520g
hsa_circ_0000620	hsa-miR-520h
hsa_circ_0000620	hsa-miR-526b
hsa_circ_0000620	hsa-miR-599
hsa_circ_0000620	hsa-miR-626
hsa_circ_0000620	hsa-miR-654-3p
hsa_circ_0000620	hsa-miR-671-5p
hsa_circ_0000620	hsa-miR-767-5p
hsa_circ_0037794	hsa-miR-1179
hsa_circ_0037794	hsa-miR-1184
hsa_circ_0037794	hsa-miR-1200
hsa_circ_0037794	hsa-miR-1231
hsa_circ_0037794	hsa-miR-1236
hsa_circ_0037794	hsa-miR-1304
hsa_circ_0037794	hsa-miR-338-3p
hsa_circ_0037794	hsa-miR-604
hsa_circ_0037794	hsa-miR-645
hsa_circ_0037794	hsa-miR-647
hsa_circ_0037794	hsa-miR-95
hsa_circ_0008129	hsa-miR-1238
hsa_circ_0008129	hsa-miR-1283
hsa_circ_0008129	hsa-miR-383
hsa_circ_0008129	hsa-miR-532-3p
hsa_circ_0008129	hsa-miR-561
hsa_circ_0008129	hsa-miR-562
hsa_circ_0008129	hsa-miR-591
hsa_circ_0008129	hsa-miR-628-3p
hsa_circ_0008129	hsa-miR-634
hsa_circ_0008129	hsa-miR-634
hsa_circ_0008129	hsa-miR-646
hsa_circ_0008129	hsa-miR-651
hsa_circ_0008129	hsa-miR-890
hsa_circ_0008129	hsa-miR-891b
hsa_circ_0012964	hsa-miR-1283
hsa_circ_0012964	hsa-miR-383
hsa_circ_0012964	hsa-miR-532-3p
hsa_circ_0012964	hsa-miR-561
hsa_circ_0012964	hsa-miR-562
hsa_circ_0012964	hsa-miR-628-3p
hsa_circ_0012964	hsa-miR-634
hsa_circ_0012964	hsa-miR-646
hsa_circ_0012964	hsa-miR-651
hsa_circ_0012964	hsa-miR-890
hsa_circ_0012964	hsa-miR-891b
hsa_circ_0006890	hsa-miR-1252
hsa_circ_0006890	hsa-miR-587
hsa_circ_0083061	hsa-miR-587
hsa_circ_0063419	hsa-miR-149
hsa_circ_0063419	hsa-miR-151-3p
hsa_circ_0063419	hsa-miR-182
hsa_circ_0063419	hsa-miR-31
hsa_circ_0063419	hsa-miR-548p
hsa_circ_0063419	hsa-miR-576-5p
hsa_circ_0063419	hsa-miR-892b
hsa_circ_0091669	hsa-miR-1206
hsa_circ_0091669	hsa-miR-1252
hsa_circ_0091669	hsa-miR-1256
hsa_circ_0091669	hsa-miR-1264
hsa_circ_0091669	hsa-miR-1276
hsa_circ_0091669	hsa-miR-1287
hsa_circ_0091669	hsa-miR-1294
hsa_circ_0091669	hsa-miR-1299
hsa_circ_0091669	hsa-miR-1299
hsa_circ_0091669	hsa-miR-145
hsa_circ_0091669	hsa-miR-182
hsa_circ_0091669	hsa-miR-182
hsa_circ_0091669	hsa-miR-188-3p
hsa_circ_0091669	hsa-miR-31
hsa_circ_0091669	hsa-miR-330-3p
hsa_circ_0091669	hsa-miR-375
hsa_circ_0091669	hsa-miR-450b-3p
hsa_circ_0091669	hsa-miR-769-3p
hsa_circ_0091669	hsa-miR-486-3p
hsa_circ_0091669	hsa-miR-488
hsa_circ_0091669	hsa-miR-488
hsa_circ_0091669	hsa-miR-488
hsa_circ_0091669	hsa-miR-507
hsa_circ_0091669	hsa-miR-557
hsa_circ_0091669	hsa-miR-510
hsa_circ_0091669	hsa-miR-515-5p
hsa_circ_0091669	hsa-miR-515-5p
hsa_circ_0091669	hsa-miR-516b
hsa_circ_0091669	hsa-miR-516b
hsa_circ_0091669	hsa-miR-520g
hsa_circ_0091669	hsa-miR-520h
hsa_circ_0091669	hsa-miR-526b
hsa_circ_0091669	hsa-miR-548p
hsa_circ_0091669	hsa-miR-568
hsa_circ_0091669	hsa-miR-572
hsa_circ_0091669	hsa-miR-579
hsa_circ_0091669	hsa-miR-579
hsa_circ_0091669	hsa-miR-583
hsa_circ_0091669	hsa-miR-587
hsa_circ_0091669	hsa-miR-604
hsa_circ_0091669	hsa-miR-610
hsa_circ_0091669	hsa-miR-623
hsa_circ_0091669	hsa-miR-629
hsa_circ_0091669	hsa-miR-629
hsa_circ_0091669	hsa-miR-637
hsa_circ_0091669	hsa-miR-637
hsa_circ_0091669	hsa-miR-643
hsa_circ_0091669	hsa-miR-647
hsa_circ_0091669	hsa-miR-647
hsa_circ_0091669	hsa-miR-659
hsa_circ_0091669	hsa-miR-661
hsa_circ_0091669	hsa-miR-671-5p
hsa_circ_0091669	hsa-miR-892b
hsa_circ_0091669	hsa-miR-942
hsa_circ_0091669	hsa-miR-944
hsa_circ_0001947	hsa-miR-1252
hsa_circ_0001947	hsa-miR-1256
hsa_circ_0001947	hsa-miR-1264
hsa_circ_0001947	hsa-miR-1276
hsa_circ_0001947	hsa-miR-1294
hsa_circ_0001947	hsa-miR-1299
hsa_circ_0001947	hsa-miR-1299
hsa_circ_0001947	hsa-miR-145
hsa_circ_0001947	hsa-miR-182
hsa_circ_0001947	hsa-miR-182
hsa_circ_0001947	hsa-miR-188-3p
hsa_circ_0001947	hsa-miR-31
hsa_circ_0001947	hsa-miR-375
hsa_circ_0001947	hsa-miR-450b-3p
hsa_circ_0001947	hsa-miR-769-3p
hsa_circ_0001947	hsa-miR-486-3p
hsa_circ_0001947	hsa-miR-488
hsa_circ_0001947	hsa-miR-488
hsa_circ_0001947	hsa-miR-488
hsa_circ_0001947	hsa-miR-507
hsa_circ_0001947	hsa-miR-557
hsa_circ_0001947	hsa-miR-510
hsa_circ_0001947	hsa-miR-515-5p
hsa_circ_0001947	hsa-miR-515-5p
hsa_circ_0001947	hsa-miR-516b
hsa_circ_0001947	hsa-miR-516b
hsa_circ_0001947	hsa-miR-520g
hsa_circ_0001947	hsa-miR-520h
hsa_circ_0001947	hsa-miR-548p
hsa_circ_0001947	hsa-miR-579
hsa_circ_0001947	hsa-miR-579
hsa_circ_0001947	hsa-miR-583
hsa_circ_0001947	hsa-miR-587
hsa_circ_0001947	hsa-miR-604
hsa_circ_0001947	hsa-miR-610
hsa_circ_0001947	hsa-miR-629
hsa_circ_0001947	hsa-miR-629
hsa_circ_0001947	hsa-miR-637
hsa_circ_0001947	hsa-miR-637
hsa_circ_0001947	hsa-miR-647
hsa_circ_0001947	hsa-miR-647
hsa_circ_0001947	hsa-miR-659
hsa_circ_0001947	hsa-miR-661
hsa_circ_0001947	hsa-miR-671-5p
hsa_circ_0001947	hsa-miR-892b
hsa_circ_0001947	hsa-miR-942
hsa_circ_0001947	hsa-miR-944
hsa_circ_0001055	hsa-miR-1200
hsa_circ_0001055	hsa-miR-1206
hsa_circ_0001055	hsa-miR-1224-3p
hsa_circ_0001055	hsa-miR-1233
hsa_circ_0001055	hsa-miR-1238
hsa_circ_0001055	hsa-miR-1264
hsa_circ_0001055	hsa-miR-1272
hsa_circ_0001055	hsa-miR-127-5p
hsa_circ_0001055	hsa-miR-1287
hsa_circ_0001055	hsa-miR-1292
hsa_circ_0001055	hsa-miR-1299
hsa_circ_0001055	hsa-miR-1322
hsa_circ_0001055	hsa-miR-142-3p
hsa_circ_0001055	hsa-miR-146b-3p
hsa_circ_0001055	hsa-miR-520f
hsa_circ_0001055	hsa-miR-331-3p
hsa_circ_0001055	hsa-miR-346
hsa_circ_0001055	hsa-miR-382
hsa_circ_0001055	hsa-miR-432
hsa_circ_0001055	hsa-miR-513a-5p
hsa_circ_0001055	hsa-miR-515-3p
hsa_circ_0001055	hsa-miR-519e
hsa_circ_0001055	hsa-miR-515-5p
hsa_circ_0001055	hsa-miR-516b
hsa_circ_0001055	hsa-miR-526b
hsa_circ_0001055	hsa-miR-578
hsa_circ_0001055	hsa-miR-579
hsa_circ_0001055	hsa-miR-586
hsa_circ_0001055	hsa-miR-1270
hsa_circ_0001055	hsa-miR-620
hsa_circ_0001055	hsa-miR-1270
hsa_circ_0001055	hsa-miR-620
hsa_circ_0001055	hsa-miR-626
hsa_circ_0001055	hsa-miR-629
hsa_circ_0001055	hsa-miR-636
hsa_circ_0001055	hsa-miR-643
hsa_circ_0001055	hsa-miR-890
hsa_circ_0001055	hsa-miR-935
hsa_circ_0058514	hsa-miR-1257
hsa_circ_0058514	hsa-miR-1290
hsa_circ_0058514	hsa-miR-1299
hsa_circ_0058514	hsa-miR-192
hsa_circ_0058514	hsa-miR-215
hsa_circ_0058514	hsa-miR-203
hsa_circ_0058514	hsa-miR-370
hsa_circ_0058514	hsa-miR-409-3p
hsa_circ_0058514	hsa-miR-485-3p
hsa_circ_0058514	hsa-miR-490-5p
hsa_circ_0058514	hsa-miR-518a-5p
hsa_circ_0058514	hsa-miR-527
hsa_circ_0058514	hsa-miR-545
hsa_circ_0058514	hsa-miR-548p
hsa_circ_0058514	hsa-miR-578
hsa_circ_0058514	hsa-miR-579
hsa_circ_0058514	hsa-miR-580
hsa_circ_0058514	hsa-miR-587
hsa_circ_0058514	hsa-miR-589
hsa_circ_0058514	hsa-miR-1270
hsa_circ_0058514	hsa-miR-620
hsa_circ_0058514	hsa-miR-643
hsa_circ_0058514	hsa-miR-644
hsa_circ_0058514	hsa-miR-647
hsa_circ_0058514	hsa-miR-653
hsa_circ_0058514	hsa-miR-654-3p
hsa_circ_0058514	hsa-miR-892b
hsa_circ_0058514	hsa-miR-938
hsa_circ_0058514	hsa-miR-938
hsa_circ_0058514	hsa-miR-942
hsa_circ_0005202	hsa-miR-1178
hsa_circ_0005202	hsa-miR-1184
hsa_circ_0005202	hsa-miR-1184
hsa_circ_0005202	hsa-miR-1200
hsa_circ_0005202	hsa-miR-1206
hsa_circ_0005202	hsa-miR-1224-3p
hsa_circ_0005202	hsa-miR-1236
hsa_circ_0005202	hsa-miR-1245
hsa_circ_0005202	hsa-miR-1246
hsa_circ_0005202	hsa-miR-1256
hsa_circ_0005202	hsa-miR-1256
hsa_circ_0005202	hsa-miR-1265
hsa_circ_0005202	hsa-miR-1265
hsa_circ_0005202	hsa-miR-1290
hsa_circ_0005202	hsa-miR-1290
hsa_circ_0005202	hsa-miR-1305
hsa_circ_0005202	hsa-miR-1305
hsa_circ_0005202	hsa-miR-1324
hsa_circ_0005202	hsa-miR-136
hsa_circ_0005202	hsa-miR-142-5p
hsa_circ_0005202	hsa-miR-145
hsa_circ_0005202	hsa-miR-151-3p
hsa_circ_0005202	hsa-miR-153
hsa_circ_0005202	hsa-miR-155
hsa_circ_0005202	hsa-miR-186
hsa_circ_0005202	hsa-miR-203
hsa_circ_0005202	hsa-miR-223
hsa_circ_0005202	hsa-miR-486-3p
hsa_circ_0005202	hsa-miR-495
hsa_circ_0005202	hsa-miR-515-5p
hsa_circ_0005202	hsa-miR-520g
hsa_circ_0005202	hsa-miR-520h
hsa_circ_0005202	hsa-miR-526b
hsa_circ_0005202	hsa-miR-548c-3p
hsa_circ_0005202	hsa-miR-548k
hsa_circ_0005202	hsa-miR-548l
hsa_circ_0005202	hsa-miR-548p
hsa_circ_0005202	hsa-miR-561
hsa_circ_0005202	hsa-miR-562
hsa_circ_0005202	hsa-miR-568
hsa_circ_0005202	hsa-miR-580
hsa_circ_0005202	hsa-miR-587
hsa_circ_0005202	hsa-miR-593
hsa_circ_0005202	hsa-miR-605
hsa_circ_0005202	hsa-miR-607
hsa_circ_0005202	hsa-miR-607
hsa_circ_0005202	hsa-miR-607
hsa_circ_0005202	hsa-miR-622
hsa_circ_0005202	hsa-miR-623
hsa_circ_0005202	hsa-miR-643
hsa_circ_0005202	hsa-miR-665
hsa_circ_0005202	hsa-miR-766
hsa_circ_0005202	hsa-miR-767-3p
hsa_circ_0005202	hsa-miR-890
hsa_circ_0004649	hsa-miR-1225-3p
hsa_circ_0004649	hsa-miR-1233
hsa_circ_0004649	hsa-miR-1245
hsa_circ_0004649	hsa-miR-1248
hsa_circ_0004649	hsa-miR-1251
hsa_circ_0004649	hsa-miR-1272
hsa_circ_0004649	hsa-miR-145
hsa_circ_0004649	hsa-miR-188-3p
hsa_circ_0004649	hsa-miR-382
hsa_circ_0004649	hsa-miR-432
hsa_circ_0004649	hsa-miR-433
hsa_circ_0004649	hsa-miR-512-5p
hsa_circ_0004649	hsa-miR-526b
hsa_circ_0004649	hsa-miR-605
hsa_circ_0004649	hsa-miR-1270
hsa_circ_0004649	hsa-miR-620
hsa_circ_0004649	hsa-miR-653
hsa_circ_0004649	hsa-miR-758
hsa_circ_0004649	hsa-miR-890
hsa_circ_0004649	hsa-miR-938
hsa_circ_0017252	hsa-miR-1184
hsa_circ_0017252	hsa-miR-1205
hsa_circ_0017252	hsa-miR-1225-3p
hsa_circ_0017252	hsa-miR-1227
hsa_circ_0017252	hsa-miR-1231
hsa_circ_0017252	hsa-miR-1233
hsa_circ_0017252	hsa-miR-1236
hsa_circ_0017252	hsa-miR-1238
hsa_circ_0017252	hsa-miR-1244
hsa_circ_0017252	hsa-miR-1245
hsa_circ_0017252	hsa-miR-1248
hsa_circ_0017252	hsa-miR-1251
hsa_circ_0017252	hsa-miR-1252
hsa_circ_0017252	hsa-miR-1256
hsa_circ_0017252	hsa-miR-1265
hsa_circ_0017252	hsa-miR-1272
hsa_circ_0017252	hsa-miR-1272
hsa_circ_0017252	hsa-miR-1298
hsa_circ_0017252	hsa-miR-1299
hsa_circ_0017252	hsa-miR-1322
hsa_circ_0017252	hsa-miR-145
hsa_circ_0017252	hsa-miR-188-3p
hsa_circ_0017252	hsa-miR-203
hsa_circ_0017252	hsa-miR-337-3p
hsa_circ_0017252	hsa-miR-346
hsa_circ_0017252	hsa-miR-382
hsa_circ_0017252	hsa-miR-432
hsa_circ_0017252	hsa-miR-433
hsa_circ_0017252	hsa-miR-498
hsa_circ_0017252	hsa-miR-512-5p
hsa_circ_0017252	hsa-miR-515-3p
hsa_circ_0017252	hsa-miR-519e
hsa_circ_0017252	hsa-miR-516b
hsa_circ_0017252	hsa-miR-526b
hsa_circ_0017252	hsa-miR-553
hsa_circ_0017252	hsa-miR-574-5p
hsa_circ_0017252	hsa-miR-582-3p
hsa_circ_0017252	hsa-miR-605
hsa_circ_0017252	hsa-miR-607
hsa_circ_0017252	hsa-miR-1270
hsa_circ_0017252	hsa-miR-620
hsa_circ_0017252	hsa-miR-622
hsa_circ_0017252	hsa-miR-623
hsa_circ_0017252	hsa-miR-653
hsa_circ_0017252	hsa-miR-656
hsa_circ_0017252	hsa-miR-758
hsa_circ_0017252	hsa-miR-758
hsa_circ_0017252	hsa-miR-890
hsa_circ_0017252	hsa-miR-935
hsa_circ_0017252	hsa-miR-938
hsa_circ_0017252	hsa-miR-942
hsa_circ_0017248	hsa-miR-1180
hsa_circ_0017248	hsa-miR-1184
hsa_circ_0017248	hsa-miR-1205
hsa_circ_0017248	hsa-miR-1225-3p
hsa_circ_0017248	hsa-miR-1227
hsa_circ_0017248	hsa-miR-1231
hsa_circ_0017248	hsa-miR-1233
hsa_circ_0017248	hsa-miR-1236
hsa_circ_0017248	hsa-miR-1238
hsa_circ_0017248	hsa-miR-1244
hsa_circ_0017248	hsa-miR-1245
hsa_circ_0017248	hsa-miR-1248
hsa_circ_0017248	hsa-miR-1251
hsa_circ_0017248	hsa-miR-1252
hsa_circ_0017248	hsa-miR-1256
hsa_circ_0017248	hsa-miR-1265
hsa_circ_0017248	hsa-miR-1272
hsa_circ_0017248	hsa-miR-1272
hsa_circ_0017248	hsa-miR-1298
hsa_circ_0017248	hsa-miR-1299
hsa_circ_0017248	hsa-miR-1322
hsa_circ_0017248	hsa-miR-145
hsa_circ_0017248	hsa-miR-147b
hsa_circ_0017248	hsa-miR-188-3p
hsa_circ_0017248	hsa-miR-203
hsa_circ_0017248	hsa-miR-337-3p
hsa_circ_0017248	hsa-miR-346
hsa_circ_0017248	hsa-miR-382
hsa_circ_0017248	hsa-miR-432
hsa_circ_0017248	hsa-miR-433
hsa_circ_0017248	hsa-miR-498
hsa_circ_0017248	hsa-miR-512-5p
hsa_circ_0017248	hsa-miR-515-3p
hsa_circ_0017248	hsa-miR-519e
hsa_circ_0017248	hsa-miR-516b
hsa_circ_0017248	hsa-miR-526b
hsa_circ_0017248	hsa-miR-553
hsa_circ_0017248	hsa-miR-574-5p
hsa_circ_0017248	hsa-miR-582-3p
hsa_circ_0017248	hsa-miR-605
hsa_circ_0017248	hsa-miR-607
hsa_circ_0017248	hsa-miR-1270
hsa_circ_0017248	hsa-miR-620
hsa_circ_0017248	hsa-miR-622
hsa_circ_0017248	hsa-miR-623
hsa_circ_0017248	hsa-miR-653
hsa_circ_0017248	hsa-miR-656
hsa_circ_0017248	hsa-miR-758
hsa_circ_0017248	hsa-miR-758
hsa_circ_0017248	hsa-miR-767-5p
hsa_circ_0017248	hsa-miR-890
hsa_circ_0017248	hsa-miR-935
hsa_circ_0017248	hsa-miR-938
hsa_circ_0017248	hsa-miR-942
hsa_circ_0000199	hsa-miR-1180
hsa_circ_0000199	hsa-miR-1227
hsa_circ_0000199	hsa-miR-1233
hsa_circ_0000199	hsa-miR-1248
hsa_circ_0000199	hsa-miR-1253
hsa_circ_0000199	hsa-miR-1299
hsa_circ_0000199	hsa-miR-147b
hsa_circ_0000199	hsa-miR-188-3p
hsa_circ_0000199	hsa-miR-198
hsa_circ_0000199	hsa-miR-335
hsa_circ_0000199	hsa-miR-338-3p
hsa_circ_0000199	hsa-miR-485-3p
hsa_circ_0000199	hsa-miR-487a
hsa_circ_0000199	hsa-miR-507
hsa_circ_0000199	hsa-miR-557
hsa_circ_0000199	hsa-miR-507
hsa_circ_0000199	hsa-miR-557
hsa_circ_0000199	hsa-miR-515-5p
hsa_circ_0000199	hsa-miR-516b
hsa_circ_0000199	hsa-miR-518a-5p
hsa_circ_0000199	hsa-miR-527
hsa_circ_0000199	hsa-miR-532-3p
hsa_circ_0000199	hsa-miR-548g
hsa_circ_0000199	hsa-miR-548m
hsa_circ_0000199	hsa-miR-549
hsa_circ_0000199	hsa-miR-561
hsa_circ_0000199	hsa-miR-604
hsa_circ_0000199	hsa-miR-647
hsa_circ_0000199	hsa-miR-663b
hsa_circ_0000199	hsa-miR-767-5p
hsa_circ_0000199	hsa-miR-892a
hsa_circ_0000199	hsa-miR-885-5p
hsa_circ_0000199	hsa-miR-889
hsa_circ_0000199	hsa-miR-934
hsa_circ_0028198	hsa-miR-1179
hsa_circ_0028198	hsa-miR-1179
hsa_circ_0028198	hsa-miR-145
hsa_circ_0028198	hsa-miR-431
hsa_circ_0028198	hsa-miR-543
hsa_circ_0028198	hsa-miR-568
hsa_circ_0028198	hsa-miR-7
hsa_circ_0001541	hsa-miR-1206
hsa_circ_0001541	hsa-miR-1248
hsa_circ_0001541	hsa-miR-136
hsa_circ_0001541	hsa-miR-151-3p
hsa_circ_0001541	hsa-miR-153
hsa_circ_0001541	hsa-miR-338-3p
hsa_circ_0001541	hsa-miR-338-5p
hsa_circ_0001541	hsa-miR-370
hsa_circ_0001541	hsa-miR-421
hsa_circ_0001541	hsa-miR-507
hsa_circ_0001541	hsa-miR-557
hsa_circ_0001541	hsa-miR-567
hsa_circ_0001541	hsa-miR-574-5p
hsa_circ_0001541	hsa-miR-579
hsa_circ_0001541	hsa-miR-604
hsa_circ_0001541	hsa-miR-647
hsa_circ_0001541	hsa-miR-648
hsa_circ_0001541	hsa-miR-654-3p
hsa_circ_0001541	hsa-miR-671-5p
hsa_circ_0001541	hsa-miR-766
hsa_circ_0001541	hsa-miR-767-5p
hsa_circ_0001541	hsa-miR-767-5p
hsa_circ_0001541	hsa-miR-885-5p
hsa_circ_0001541	hsa-miR-885-5p
hsa_circ_0001541	hsa-miR-891b
hsa_circ_0001541	hsa-miR-892b
hsa_circ_0000826	hsa-miR-1178
hsa_circ_0000826	hsa-miR-1208
hsa_circ_0000826	hsa-miR-1246
hsa_circ_0000826	hsa-miR-1248
hsa_circ_0000826	hsa-miR-1261
hsa_circ_0000826	hsa-miR-1264
hsa_circ_0000826	hsa-miR-1265
hsa_circ_0000826	hsa-miR-1279
hsa_circ_0000826	hsa-miR-1288
hsa_circ_0000826	hsa-miR-1290
hsa_circ_0000826	hsa-miR-1290
hsa_circ_0000826	hsa-miR-1299
hsa_circ_0000826	hsa-miR-186
hsa_circ_0000826	hsa-miR-194
hsa_circ_0000826	hsa-miR-197
hsa_circ_0000826	hsa-miR-203
hsa_circ_0000826	hsa-miR-490-5p
hsa_circ_0000826	hsa-miR-490-5p
hsa_circ_0000826	hsa-miR-492
hsa_circ_0000826	hsa-miR-496
hsa_circ_0000826	hsa-miR-502-5p
hsa_circ_0000826	hsa-miR-503
hsa_circ_0000826	hsa-miR-516b
hsa_circ_0000826	hsa-miR-526b
hsa_circ_0000826	hsa-miR-567
hsa_circ_0000826	hsa-miR-577
hsa_circ_0000826	hsa-miR-578
hsa_circ_0000826	hsa-miR-579
hsa_circ_0000826	hsa-miR-579
hsa_circ_0000826	hsa-miR-581
hsa_circ_0000826	hsa-miR-582-3p
hsa_circ_0000826	hsa-miR-584
hsa_circ_0000826	hsa-miR-587
hsa_circ_0000826	hsa-miR-593
hsa_circ_0000826	hsa-miR-622
hsa_circ_0000826	hsa-miR-626
hsa_circ_0000826	hsa-miR-626
hsa_circ_0000826	hsa-miR-633
hsa_circ_0000826	hsa-miR-643
hsa_circ_0000826	hsa-miR-646
hsa_circ_0000826	hsa-miR-668
hsa_circ_0000826	hsa-miR-758
hsa_circ_0000826	hsa-miR-758
hsa_circ_0000826	hsa-miR-766
hsa_circ_0000826	hsa-miR-767-3p
hsa_circ_0000826	hsa-miR-889
hsa_circ_0000826	hsa-miR-942
hsa_circ_0002919	hsa-miR-1248
hsa_circ_0002919	hsa-miR-153
hsa_circ_0008453	hsa-miR-1208
hsa_circ_0008453	hsa-miR-1227
hsa_circ_0008453	hsa-miR-1245
hsa_circ_0008453	hsa-miR-153
hsa_circ_0008453	hsa-miR-188-3p
hsa_circ_0008453	hsa-miR-203
hsa_circ_0008453	hsa-miR-326
hsa_circ_0008453	hsa-miR-330-5p
hsa_circ_0008453	hsa-miR-361-3p
hsa_circ_0008453	hsa-miR-384
hsa_circ_0008453	hsa-miR-450b-3p
hsa_circ_0008453	hsa-miR-769-3p
hsa_circ_0008453	hsa-miR-486-3p
hsa_circ_0008453	hsa-miR-545
hsa_circ_0008453	hsa-miR-548g
hsa_circ_0008453	hsa-miR-548p
hsa_circ_0008453	hsa-miR-604
hsa_circ_0008453	hsa-miR-607
hsa_circ_0008453	hsa-miR-615-5p
hsa_circ_0008453	hsa-miR-1270
hsa_circ_0008453	hsa-miR-620
hsa_circ_0008453	hsa-miR-622
hsa_circ_0008453	hsa-miR-637
hsa_circ_0008453	hsa-miR-647
hsa_circ_0008453	hsa-miR-668
hsa_circ_0008453	hsa-miR-668
hsa_circ_0003323	hsa-miR-1205
hsa_circ_0003323	hsa-miR-1248
hsa_circ_0003323	hsa-miR-1279
hsa_circ_0003323	hsa-miR-450b-3p
hsa_circ_0003323	hsa-miR-769-3p
hsa_circ_0003323	hsa-miR-578
hsa_circ_0003323	hsa-miR-626
hsa_circ_0003323	hsa-miR-635
hsa_circ_0003323	hsa-miR-638
hsa_circ_0003323	hsa-miR-649
hsa_circ_0069399	hsa-miR-1184
hsa_circ_0069399	hsa-miR-1184
hsa_circ_0069399	hsa-miR-1200
hsa_circ_0069399	hsa-miR-1205
hsa_circ_0069399	hsa-miR-1205
hsa_circ_0069399	hsa-miR-1208
hsa_circ_0069399	hsa-miR-1229
hsa_circ_0069399	hsa-miR-1238
hsa_circ_0069399	hsa-miR-1248
hsa_circ_0069399	hsa-miR-153
hsa_circ_0069399	hsa-miR-155
hsa_circ_0069399	hsa-miR-186
hsa_circ_0069399	hsa-miR-186
hsa_circ_0069399	hsa-miR-21
hsa_circ_0069399	hsa-miR-590-5p
hsa_circ_0069399	hsa-miR-326
hsa_circ_0069399	hsa-miR-330-5p
hsa_circ_0069399	hsa-miR-375
hsa_circ_0069399	hsa-miR-375
hsa_circ_0069399	hsa-miR-383
hsa_circ_0069399	hsa-miR-490-5p
hsa_circ_0069399	hsa-miR-513a-5p
hsa_circ_0069399	hsa-miR-513a-5p
hsa_circ_0069399	hsa-miR-513a-5p
hsa_circ_0069399	hsa-miR-515-5p
hsa_circ_0069399	hsa-miR-548b-3p
hsa_circ_0069399	hsa-miR-561
hsa_circ_0069399	hsa-miR-564
hsa_circ_0069399	hsa-miR-576-3p
hsa_circ_0069399	hsa-miR-576-5p
hsa_circ_0069399	hsa-miR-576-5p
hsa_circ_0069399	hsa-miR-616
hsa_circ_0069399	hsa-miR-640
hsa_circ_0069399	hsa-miR-651
hsa_circ_0069399	hsa-miR-653
hsa_circ_0069399	hsa-miR-653
hsa_circ_0069399	hsa-miR-654-3p
hsa_circ_0069399	hsa-miR-668
hsa_circ_0069399	hsa-miR-758
hsa_circ_0069399	hsa-miR-876-3p
hsa_circ_0069399	hsa-miR-892a
hsa_circ_0069399	hsa-miR-889
hsa_circ_0069399	hsa-miR-892b
hsa_circ_0069399	hsa-miR-892b
hsa_circ_0069399	hsa-miR-942
hsa_circ_0008107	hsa-miR-1179
hsa_circ_0008107	hsa-miR-1184
hsa_circ_0008107	hsa-miR-1200
hsa_circ_0008107	hsa-miR-1205
hsa_circ_0008107	hsa-miR-1299
hsa_circ_0008107	hsa-miR-140-3p
hsa_circ_0008107	hsa-miR-155
hsa_circ_0008107	hsa-miR-182
hsa_circ_0008107	hsa-miR-217
hsa_circ_0008107	hsa-miR-431
hsa_circ_0008107	hsa-miR-494
hsa_circ_0008107	hsa-miR-503
hsa_circ_0008107	hsa-miR-516b
hsa_circ_0008107	hsa-miR-518a-5p
hsa_circ_0008107	hsa-miR-527
hsa_circ_0008107	hsa-miR-562
hsa_circ_0008107	hsa-miR-616
hsa_circ_0008107	hsa-miR-630
hsa_circ_0008107	hsa-miR-646
hsa_circ_0008107	hsa-miR-876-3p
hsa_circ_0008107	hsa-miR-892a
hsa_circ_0071099	hsa-miR-1257
hsa_circ_0071099	hsa-miR-572
hsa_circ_0071099	hsa-miR-586
hsa_circ_0071099	hsa-miR-593
hsa_circ_0071099	hsa-miR-888
hsa_circ_0001449	hsa-miR-1184
hsa_circ_0001449	hsa-miR-1205
hsa_circ_0001449	hsa-miR-1299
hsa_circ_0001449	hsa-miR-136
hsa_circ_0001449	hsa-miR-326
hsa_circ_0001449	hsa-miR-330-5p
hsa_circ_0001449	hsa-miR-492
hsa_circ_0001449	hsa-miR-498
hsa_circ_0001449	hsa-miR-510
hsa_circ_0001449	hsa-miR-512-5p
hsa_circ_0001449	hsa-miR-515-5p
hsa_circ_0001449	hsa-miR-593
hsa_circ_0001449	hsa-miR-766
hsa_circ_0001449	hsa-miR-7
hsa_circ_0006473	hsa-miR-1184
hsa_circ_0006473	hsa-miR-1205
hsa_circ_0006473	hsa-miR-1299
hsa_circ_0006473	hsa-miR-1305
hsa_circ_0006473	hsa-miR-136
hsa_circ_0006473	hsa-miR-197
hsa_circ_0006473	hsa-miR-326
hsa_circ_0006473	hsa-miR-330-5p
hsa_circ_0006473	hsa-miR-338-5p
hsa_circ_0006473	hsa-miR-432
hsa_circ_0006473	hsa-miR-494
hsa_circ_0006473	hsa-miR-498
hsa_circ_0006473	hsa-miR-515-5p
hsa_circ_0006473	hsa-miR-571
hsa_circ_0006473	hsa-miR-599
hsa_circ_0006473	hsa-miR-595
hsa_circ_0006473	hsa-miR-647
hsa_circ_0006473	hsa-miR-663b
hsa_circ_0006473	hsa-miR-766
hsa_circ_0006473	hsa-miR-7
hsa_circ_0006473	hsa-miR-885-3p
hsa_circ_0006473	hsa-miR-942
hsa_circ_0000231	hsa-miR-1265
hsa_circ_0000231	hsa-miR-1279
hsa_circ_0000231	hsa-miR-1279
hsa_circ_0000231	hsa-miR-1298
hsa_circ_0000231	hsa-miR-140-3p
hsa_circ_0000231	hsa-miR-149
hsa_circ_0000231	hsa-miR-149
hsa_circ_0000231	hsa-miR-182
hsa_circ_0000231	hsa-miR-188-3p
hsa_circ_0000231	hsa-miR-197
hsa_circ_0000231	hsa-miR-21
hsa_circ_0000231	hsa-miR-590-5p
hsa_circ_0000231	hsa-miR-375
hsa_circ_0000231	hsa-miR-488
hsa_circ_0000231	hsa-miR-502-5p
hsa_circ_0000231	hsa-miR-558
hsa_circ_0000231	hsa-miR-582-3p
hsa_circ_0000231	hsa-miR-616
hsa_circ_0000231	hsa-miR-622
hsa_circ_0000231	hsa-miR-630
hsa_circ_0000231	hsa-miR-651
hsa_circ_0018100	hsa-miR-1183
hsa_circ_0018100	hsa-miR-1244
hsa_circ_0018100	hsa-miR-1290
hsa_circ_0018100	hsa-miR-136
hsa_circ_0018100	hsa-miR-182
hsa_circ_0018100	hsa-miR-324-5p
hsa_circ_0018100	hsa-miR-331-3p
hsa_circ_0018100	hsa-miR-432
hsa_circ_0018100	hsa-miR-502-5p
hsa_circ_0018100	hsa-miR-515-5p
hsa_circ_0018100	hsa-miR-526b
hsa_circ_0018100	hsa-miR-558
hsa_circ_0018100	hsa-miR-589
hsa_circ_0018100	hsa-miR-625
hsa_circ_0018100	hsa-miR-626
hsa_circ_0018100	hsa-miR-640
hsa_circ_0018100	hsa-miR-662
hsa_circ_0018100	hsa-miR-885-5p
hsa_circ_0018100	hsa-miR-892b
hsa_circ_0018100	hsa-miR-934
hsa_circ_0007843	hsa-miR-1299
hsa_circ_0007843	hsa-miR-1299
hsa_circ_0007843	hsa-miR-326
hsa_circ_0007843	hsa-miR-330-5p
hsa_circ_0007843	hsa-miR-485-3p
hsa_circ_0007843	hsa-miR-516a-5p
hsa_circ_0007843	hsa-miR-543
hsa_circ_0007843	hsa-miR-665
hsa_circ_0007843	hsa-miR-766
hsa_circ_0007843	hsa-miR-892b
hsa_circ_0007843	hsa-miR-921
hsa_circ_0002984	hsa-miR-1298
hsa_circ_0002984	hsa-miR-1299
hsa_circ_0002984	hsa-miR-326
hsa_circ_0002984	hsa-miR-330-5p
hsa_circ_0002984	hsa-miR-485-3p
hsa_circ_0002984	hsa-miR-513a-5p
hsa_circ_0002984	hsa-miR-543
hsa_circ_0002984	hsa-miR-665
hsa_circ_0002984	hsa-miR-766
hsa_circ_0002984	hsa-miR-892b
hsa_circ_0002984	hsa-miR-921
hsa_circ_0024840	hsa-miR-1224-3p
hsa_circ_0024840	hsa-miR-1280
hsa_circ_0024840	hsa-miR-1288
hsa_circ_0024840	hsa-miR-136
hsa_circ_0024840	hsa-miR-223
hsa_circ_0024840	hsa-miR-488
hsa_circ_0024840	hsa-miR-532-3p
hsa_circ_0024840	hsa-miR-623
hsa_circ_0024840	hsa-miR-636
hsa_circ_0024840	hsa-miR-636
hsa_circ_0024604	hsa-miR-1304
hsa_circ_0024604	hsa-miR-615-5p
hsa_circ_0036232	hsa-miR-1197
hsa_circ_0036232	hsa-miR-1208
hsa_circ_0036232	hsa-miR-1248
hsa_circ_0036232	hsa-miR-1256
hsa_circ_0036232	hsa-miR-1286
hsa_circ_0036232	hsa-miR-486-3p
hsa_circ_0036232	hsa-miR-515-5p
hsa_circ_0036232	hsa-miR-545
hsa_circ_0036232	hsa-miR-548p
hsa_circ_0036232	hsa-miR-548p
hsa_circ_0036232	hsa-miR-566
hsa_circ_0036232	hsa-miR-591
hsa_circ_0036232	hsa-miR-599
hsa_circ_0036232	hsa-miR-604
hsa_circ_0036232	hsa-miR-637
hsa_circ_0036232	hsa-miR-647
hsa_circ_0036232	hsa-miR-758
hsa_circ_0006135	hsa-miR-1179
hsa_circ_0006135	hsa-miR-1224-3p
hsa_circ_0006135	hsa-miR-1236
hsa_circ_0006135	hsa-miR-1236
hsa_circ_0006135	hsa-miR-1265
hsa_circ_0006135	hsa-miR-1280
hsa_circ_0006135	hsa-miR-338-3p
hsa_circ_0006135	hsa-miR-502-5p
hsa_circ_0006135	hsa-miR-556-3p
hsa_circ_0006135	hsa-miR-593
hsa_circ_0006135	hsa-miR-623
hsa_circ_0006135	hsa-miR-630
hsa_circ_0006135	hsa-miR-634
hsa_circ_0077574	hsa-miR-1263
hsa_circ_0077574	hsa-miR-1272
hsa_circ_0077574	hsa-miR-1299
hsa_circ_0077574	hsa-miR-569
hsa_circ_0077574	hsa-miR-651
hsa_circ_0001824	hsa-miR-1180
hsa_circ_0001824	hsa-miR-1247
hsa_circ_0001824	hsa-miR-1248
hsa_circ_0001824	hsa-miR-1264
hsa_circ_0001824	hsa-miR-1290
hsa_circ_0001824	hsa-miR-1305
hsa_circ_0001824	hsa-miR-1305
hsa_circ_0001824	hsa-miR-1305
hsa_circ_0001824	hsa-miR-145
hsa_circ_0001824	hsa-miR-146b-3p
hsa_circ_0001824	hsa-miR-488
hsa_circ_0001824	hsa-miR-498
hsa_circ_0001824	hsa-miR-502-5p
hsa_circ_0001824	hsa-miR-526b
hsa_circ_0001824	hsa-miR-580
hsa_circ_0001824	hsa-miR-640
hsa_circ_0001824	hsa-miR-656
hsa_circ_0001824	hsa-miR-874
hsa_circ_0062794	hsa-miR-1247
hsa_circ_0062794	hsa-miR-1287
hsa_circ_0062794	hsa-miR-1299
hsa_circ_0062794	hsa-miR-140-3p
hsa_circ_0062794	hsa-miR-194
hsa_circ_0062794	hsa-miR-31
hsa_circ_0062794	hsa-miR-495
hsa_circ_0062794	hsa-miR-516b
hsa_circ_0062794	hsa-miR-518a-5p
hsa_circ_0062794	hsa-miR-527
hsa_circ_0062794	hsa-miR-520g
hsa_circ_0062794	hsa-miR-520h
hsa_circ_0062794	hsa-miR-548m
hsa_circ_0062794	hsa-miR-595
hsa_circ_0062794	hsa-miR-637
hsa_circ_0062794	hsa-miR-637
hsa_circ_0062794	hsa-miR-657
hsa_circ_0062794	hsa-miR-665
hsa_circ_0062794	hsa-miR-668
hsa_circ_0003247	hsa-miR-1180
hsa_circ_0003247	hsa-miR-1184
hsa_circ_0003247	hsa-miR-1205
hsa_circ_0003247	hsa-miR-1231
hsa_circ_0003247	hsa-miR-1234
hsa_circ_0003247	hsa-miR-1236
hsa_circ_0003247	hsa-miR-1238
hsa_circ_0003247	hsa-miR-1272
hsa_circ_0003247	hsa-miR-1288
hsa_circ_0003247	hsa-miR-1322
hsa_circ_0003247	hsa-miR-136
hsa_circ_0003247	hsa-miR-153
hsa_circ_0003247	hsa-miR-432
hsa_circ_0003247	hsa-miR-502-5p
hsa_circ_0003247	hsa-miR-515-5p
hsa_circ_0003247	hsa-miR-593
hsa_circ_0003247	hsa-miR-615-3p
hsa_circ_0003247	hsa-miR-625
hsa_circ_0003247	hsa-miR-626
hsa_circ_0003247	hsa-miR-629
hsa_circ_0003247	hsa-miR-647
hsa_circ_0003247	hsa-miR-653
hsa_circ_0003247	hsa-miR-663b
hsa_circ_0003247	hsa-miR-1827
hsa_circ_0003247	hsa-miR-758
hsa_circ_0003247	hsa-miR-7
hsa_circ_0003247	hsa-miR-892a
hsa_circ_0003247	hsa-miR-942
hsa_circ_0000137	hsa-miR-1184
hsa_circ_0000137	hsa-miR-1205
hsa_circ_0000137	hsa-miR-1231
hsa_circ_0000137	hsa-miR-1234
hsa_circ_0000137	hsa-miR-1236
hsa_circ_0000137	hsa-miR-1238
hsa_circ_0000137	hsa-miR-1272
hsa_circ_0000137	hsa-miR-1288
hsa_circ_0000137	hsa-miR-1322
hsa_circ_0000137	hsa-miR-136
hsa_circ_0000137	hsa-miR-153
hsa_circ_0000137	hsa-miR-432
hsa_circ_0000137	hsa-miR-502-5p
hsa_circ_0000137	hsa-miR-515-5p
hsa_circ_0000137	hsa-miR-593
hsa_circ_0000137	hsa-miR-615-3p
hsa_circ_0000137	hsa-miR-625
hsa_circ_0000137	hsa-miR-626
hsa_circ_0000137	hsa-miR-663b
hsa_circ_0000137	hsa-miR-1827
hsa_circ_0000137	hsa-miR-758
hsa_circ_0000137	hsa-miR-7
hsa_circ_0000137	hsa-miR-892a
hsa_circ_0000137	hsa-miR-942
hsa_circ_0007608	hsa-miR-1200
hsa_circ_0007608	hsa-miR-1208
hsa_circ_0007608	hsa-miR-1238
hsa_circ_0007608	hsa-miR-1272
hsa_circ_0007608	hsa-miR-331-5p
hsa_circ_0007608	hsa-miR-512-5p
hsa_circ_0007608	hsa-miR-545
hsa_circ_0007608	hsa-miR-584
hsa_circ_0007608	hsa-miR-625
hsa_circ_0007608	hsa-miR-659
hsa_circ_0007608	hsa-miR-660
hsa_circ_0007608	hsa-miR-767-3p
hsa_circ_0008337	hsa-miR-1182
hsa_circ_0008337	hsa-miR-1200
hsa_circ_0008337	hsa-miR-1236
hsa_circ_0008337	hsa-miR-1236
hsa_circ_0008337	hsa-miR-1238
hsa_circ_0008337	hsa-miR-1257
hsa_circ_0008337	hsa-miR-1264
hsa_circ_0008337	hsa-miR-127-5p
hsa_circ_0008337	hsa-miR-1283
hsa_circ_0008337	hsa-miR-1288
hsa_circ_0008337	hsa-miR-1290
hsa_circ_0008337	hsa-miR-1324
hsa_circ_0008337	hsa-miR-136
hsa_circ_0008337	hsa-miR-139-5p
hsa_circ_0008337	hsa-miR-149
hsa_circ_0008337	hsa-miR-182
hsa_circ_0008337	hsa-miR-191
hsa_circ_0008337	hsa-miR-198
hsa_circ_0008337	hsa-miR-370
hsa_circ_0008337	hsa-miR-370
hsa_circ_0008337	hsa-miR-375
hsa_circ_0008337	hsa-miR-384
hsa_circ_0008337	hsa-miR-433
hsa_circ_0008337	hsa-miR-490-5p
hsa_circ_0008337	hsa-miR-502-5p
hsa_circ_0008337	hsa-miR-548g
hsa_circ_0008337	hsa-miR-567
hsa_circ_0008337	hsa-miR-578
hsa_circ_0008337	hsa-miR-578
hsa_circ_0008337	hsa-miR-579
hsa_circ_0008337	hsa-miR-581
hsa_circ_0008337	hsa-miR-581
hsa_circ_0008337	hsa-miR-587
hsa_circ_0008337	hsa-miR-599
hsa_circ_0008337	hsa-miR-593
hsa_circ_0008337	hsa-miR-637
hsa_circ_0008337	hsa-miR-644
hsa_circ_0008337	hsa-miR-767-3p
hsa_circ_0008337	hsa-miR-873
hsa_circ_0008337	hsa-miR-876-3p
hsa_circ_0008337	hsa-miR-935
hsa_circ_0008337	hsa-miR-942
hsa_circ_0009158	hsa-miR-1182
hsa_circ_0009158	hsa-miR-1236
hsa_circ_0009158	hsa-miR-1236
hsa_circ_0009158	hsa-miR-1257
hsa_circ_0009158	hsa-miR-1264
hsa_circ_0009158	hsa-miR-1283
hsa_circ_0009158	hsa-miR-1288
hsa_circ_0009158	hsa-miR-1290
hsa_circ_0009158	hsa-miR-1324
hsa_circ_0009158	hsa-miR-139-5p
hsa_circ_0009158	hsa-miR-149
hsa_circ_0009158	hsa-miR-370
hsa_circ_0009158	hsa-miR-370
hsa_circ_0009158	hsa-miR-375
hsa_circ_0009158	hsa-miR-433
hsa_circ_0009158	hsa-miR-490-5p
hsa_circ_0009158	hsa-miR-548g
hsa_circ_0009158	hsa-miR-567
hsa_circ_0009158	hsa-miR-578
hsa_circ_0009158	hsa-miR-579
hsa_circ_0009158	hsa-miR-581
hsa_circ_0009158	hsa-miR-587
hsa_circ_0009158	hsa-miR-593
hsa_circ_0009158	hsa-miR-637
hsa_circ_0009158	hsa-miR-644
hsa_circ_0009158	hsa-miR-767-3p
hsa_circ_0009158	hsa-miR-873
hsa_circ_0009158	hsa-miR-876-3p
hsa_circ_0009158	hsa-miR-935
hsa_circ_0009158	hsa-miR-942
hsa_circ_0001136	hsa-miR-1179
hsa_circ_0001136	hsa-miR-1244
hsa_circ_0001136	hsa-miR-1248
hsa_circ_0001136	hsa-miR-1304
hsa_circ_0001136	hsa-miR-576-5p
hsa_circ_0001136	hsa-miR-616
hsa_circ_0001136	hsa-miR-1827
hsa_circ_0001136	hsa-miR-767-3p
hsa_circ_0002850	hsa-miR-1180
hsa_circ_0002850	hsa-miR-1200
hsa_circ_0002850	hsa-miR-1248
hsa_circ_0002850	hsa-miR-1290
hsa_circ_0002850	hsa-miR-1292
hsa_circ_0002850	hsa-miR-1305
hsa_circ_0002850	hsa-miR-1305
hsa_circ_0002850	hsa-miR-145
hsa_circ_0002850	hsa-miR-197
hsa_circ_0002850	hsa-miR-224
hsa_circ_0002850	hsa-miR-326
hsa_circ_0002850	hsa-miR-330-5p
hsa_circ_0002850	hsa-miR-421
hsa_circ_0002850	hsa-miR-433
hsa_circ_0002850	hsa-miR-490-5p
hsa_circ_0002850	hsa-miR-513a-3p
hsa_circ_0002850	hsa-miR-515-5p
hsa_circ_0002850	hsa-miR-518a-5p
hsa_circ_0002850	hsa-miR-527
hsa_circ_0002850	hsa-miR-548m
hsa_circ_0002850	hsa-miR-574-5p
hsa_circ_0002850	hsa-miR-578
hsa_circ_0002850	hsa-miR-581
hsa_circ_0002850	hsa-miR-581
hsa_circ_0002850	hsa-miR-581
hsa_circ_0002850	hsa-miR-586
hsa_circ_0002850	hsa-miR-607
hsa_circ_0002850	hsa-miR-647
hsa_circ_0002850	hsa-miR-661
hsa_circ_0002850	hsa-miR-758
hsa_circ_0002850	hsa-miR-766
hsa_circ_0002850	hsa-miR-892a
hsa_circ_0002850	hsa-miR-888
hsa_circ_0002850	hsa-miR-888
hsa_circ_0002850	hsa-miR-942
hsa_circ_0007967	hsa-miR-1184
hsa_circ_0007967	hsa-miR-1227
hsa_circ_0007967	hsa-miR-1248
hsa_circ_0007967	hsa-miR-127-5p
hsa_circ_0007967	hsa-miR-1283
hsa_circ_0007967	hsa-miR-1286
hsa_circ_0007967	hsa-miR-1287
hsa_circ_0007967	hsa-miR-1287
hsa_circ_0007967	hsa-miR-1288
hsa_circ_0007967	hsa-miR-1292
hsa_circ_0007967	hsa-miR-1294
hsa_circ_0007967	hsa-miR-1298
hsa_circ_0007967	hsa-miR-1305
hsa_circ_0007967	hsa-miR-1322
hsa_circ_0007967	hsa-miR-144
hsa_circ_0007967	hsa-miR-194
hsa_circ_0007967	hsa-miR-326
hsa_circ_0007967	hsa-miR-330-5p
hsa_circ_0007967	hsa-miR-370
hsa_circ_0007967	hsa-miR-383
hsa_circ_0007967	hsa-miR-411
hsa_circ_0007967	hsa-miR-492
hsa_circ_0007967	hsa-miR-495
hsa_circ_0007967	hsa-miR-498
hsa_circ_0007967	hsa-miR-513a-3p
hsa_circ_0007967	hsa-miR-513a-5p
hsa_circ_0007967	hsa-miR-526b
hsa_circ_0007967	hsa-miR-571
hsa_circ_0007967	hsa-miR-578
hsa_circ_0007967	hsa-miR-615-5p
hsa_circ_0007967	hsa-miR-616
hsa_circ_0007967	hsa-miR-649
hsa_circ_0007967	hsa-miR-661
hsa_circ_0007967	hsa-miR-767-5p
hsa_circ_0007967	hsa-miR-877
hsa_circ_0007967	hsa-miR-885-5p
hsa_circ_0008857	hsa-miR-1206
hsa_circ_0008857	hsa-miR-1225-3p
hsa_circ_0008857	hsa-miR-1233
hsa_circ_0008857	hsa-miR-1261
hsa_circ_0008857	hsa-miR-1264
hsa_circ_0008857	hsa-miR-1298
hsa_circ_0008857	hsa-miR-1299
hsa_circ_0008857	hsa-miR-146b-3p
hsa_circ_0008857	hsa-miR-370
hsa_circ_0008857	hsa-miR-433
hsa_circ_0008857	hsa-miR-494
hsa_circ_0008857	hsa-miR-516b
hsa_circ_0008857	hsa-miR-526b
hsa_circ_0008857	hsa-miR-569
hsa_circ_0008857	hsa-miR-579
hsa_circ_0008857	hsa-miR-580
hsa_circ_0008857	hsa-miR-616
hsa_circ_0008857	hsa-miR-616
hsa_circ_0008857	hsa-miR-649
hsa_circ_0008857	hsa-miR-767-5p
hsa_circ_0008857	hsa-miR-935
hsa_circ_0003275	hsa-miR-1180
hsa_circ_0003275	hsa-miR-1206
hsa_circ_0003275	hsa-miR-1208
hsa_circ_0003275	hsa-miR-1257
hsa_circ_0003275	hsa-miR-144
hsa_circ_0003275	hsa-miR-433
hsa_circ_0003275	hsa-miR-548g
hsa_circ_0003275	hsa-miR-549
hsa_circ_0003275	hsa-miR-636
hsa_circ_0008472	hsa-miR-1205
hsa_circ_0008472	hsa-miR-1265
hsa_circ_0008472	hsa-miR-1298
hsa_circ_0008472	hsa-miR-1298
hsa_circ_0008472	hsa-miR-145
hsa_circ_0008472	hsa-miR-151-3p
hsa_circ_0008472	hsa-miR-409-3p
hsa_circ_0008472	hsa-miR-431
hsa_circ_0008472	hsa-miR-433
hsa_circ_0008472	hsa-miR-487a
hsa_circ_0008472	hsa-miR-494
hsa_circ_0008472	hsa-miR-508-3p
hsa_circ_0008472	hsa-miR-512-5p
hsa_circ_0008472	hsa-miR-526b
hsa_circ_0008472	hsa-miR-578
hsa_circ_0008472	hsa-miR-583
hsa_circ_0008472	hsa-miR-618
hsa_circ_0008472	hsa-miR-636
hsa_circ_0008472	hsa-miR-640
hsa_circ_0008472	hsa-miR-1827
hsa_circ_0001246	hsa-miR-1205
hsa_circ_0001246	hsa-miR-1265
hsa_circ_0001246	hsa-miR-1298
hsa_circ_0001246	hsa-miR-1298
hsa_circ_0001246	hsa-miR-145
hsa_circ_0001246	hsa-miR-151-3p
hsa_circ_0001246	hsa-miR-1825
hsa_circ_0001246	hsa-miR-194
hsa_circ_0001246	hsa-miR-338-3p
hsa_circ_0001246	hsa-miR-409-3p
hsa_circ_0001246	hsa-miR-431
hsa_circ_0001246	hsa-miR-431
hsa_circ_0001246	hsa-miR-433
hsa_circ_0001246	hsa-miR-487a
hsa_circ_0001246	hsa-miR-494
hsa_circ_0001246	hsa-miR-508-3p
hsa_circ_0001246	hsa-miR-512-5p
hsa_circ_0001246	hsa-miR-513a-5p
hsa_circ_0001246	hsa-miR-515-3p
hsa_circ_0001246	hsa-miR-519e
hsa_circ_0001246	hsa-miR-526b
hsa_circ_0001246	hsa-miR-578
hsa_circ_0001246	hsa-miR-578
hsa_circ_0001246	hsa-miR-583
hsa_circ_0001246	hsa-miR-618
hsa_circ_0001246	hsa-miR-1270
hsa_circ_0001246	hsa-miR-620
hsa_circ_0001246	hsa-miR-636
hsa_circ_0001246	hsa-miR-640
hsa_circ_0001246	hsa-miR-643
hsa_circ_0001246	hsa-miR-646
hsa_circ_0001246	hsa-miR-660
hsa_circ_0001246	hsa-miR-1827
hsa_circ_0001246	hsa-miR-767-3p
hsa_circ_0001247	hsa-miR-1825
hsa_circ_0001247	hsa-miR-194
hsa_circ_0001247	hsa-miR-338-3p
hsa_circ_0001247	hsa-miR-431
hsa_circ_0001247	hsa-miR-431
hsa_circ_0001247	hsa-miR-487a
hsa_circ_0001247	hsa-miR-512-5p
hsa_circ_0001247	hsa-miR-513a-5p
hsa_circ_0001247	hsa-miR-515-3p
hsa_circ_0001247	hsa-miR-519e
hsa_circ_0001247	hsa-miR-578
hsa_circ_0001247	hsa-miR-1270
hsa_circ_0001247	hsa-miR-620
hsa_circ_0001247	hsa-miR-636
hsa_circ_0001247	hsa-miR-640
hsa_circ_0001247	hsa-miR-643
hsa_circ_0001247	hsa-miR-646
hsa_circ_0001247	hsa-miR-660
hsa_circ_0001247	hsa-miR-767-3p
hsa_circ_0007132	hsa-miR-1184
hsa_circ_0007132	hsa-miR-1184
hsa_circ_0007132	hsa-miR-1203
hsa_circ_0007132	hsa-miR-1204
hsa_circ_0007132	hsa-miR-1208
hsa_circ_0007132	hsa-miR-1224-3p
hsa_circ_0007132	hsa-miR-1225-3p
hsa_circ_0007132	hsa-miR-1225-5p
hsa_circ_0007132	hsa-miR-1229
hsa_circ_0007132	hsa-miR-1231
hsa_circ_0007132	hsa-miR-1233
hsa_circ_0007132	hsa-miR-1233
hsa_circ_0007132	hsa-miR-1234
hsa_circ_0007132	hsa-miR-1243
hsa_circ_0007132	hsa-miR-1248
hsa_circ_0007132	hsa-miR-1250
hsa_circ_0007132	hsa-miR-1250
hsa_circ_0007132	hsa-miR-1264
hsa_circ_0007132	hsa-miR-127-5p
hsa_circ_0007132	hsa-miR-1280
hsa_circ_0007132	hsa-miR-1286
hsa_circ_0007132	hsa-miR-1287
hsa_circ_0007132	hsa-miR-1288
hsa_circ_0007132	hsa-miR-1289
hsa_circ_0007132	hsa-miR-1290
hsa_circ_0007132	hsa-miR-1294
hsa_circ_0007132	hsa-miR-136
hsa_circ_0007132	hsa-miR-140-3p
hsa_circ_0007132	hsa-miR-146b-3p
hsa_circ_0007132	hsa-miR-147b
hsa_circ_0007132	hsa-miR-149
hsa_circ_0007132	hsa-miR-184
hsa_circ_0007132	hsa-miR-191
hsa_circ_0007132	hsa-miR-217
hsa_circ_0007132	hsa-miR-223
hsa_circ_0007132	hsa-miR-224
hsa_circ_0007132	hsa-miR-296-5p
hsa_circ_0007132	hsa-miR-296-5p
hsa_circ_0007132	hsa-miR-370
hsa_circ_0007132	hsa-miR-370
hsa_circ_0007132	hsa-miR-433
hsa_circ_0007132	hsa-miR-433
hsa_circ_0007132	hsa-miR-450b-3p
hsa_circ_0007132	hsa-miR-769-3p
hsa_circ_0007132	hsa-miR-486-3p
hsa_circ_0007132	hsa-miR-515-5p
hsa_circ_0007132	hsa-miR-520g
hsa_circ_0007132	hsa-miR-520h
hsa_circ_0007132	hsa-miR-545
hsa_circ_0007132	hsa-miR-553
hsa_circ_0007132	hsa-miR-572
hsa_circ_0007132	hsa-miR-578
hsa_circ_0007132	hsa-miR-579
hsa_circ_0007132	hsa-miR-581
hsa_circ_0007132	hsa-miR-599
hsa_circ_0007132	hsa-miR-599
hsa_circ_0007132	hsa-miR-604
hsa_circ_0007132	hsa-miR-604
hsa_circ_0007132	hsa-miR-615-5p
hsa_circ_0007132	hsa-miR-626
hsa_circ_0007132	hsa-miR-635
hsa_circ_0007132	hsa-miR-635
hsa_circ_0007132	hsa-miR-637
hsa_circ_0007132	hsa-miR-638
hsa_circ_0007132	hsa-miR-644
hsa_circ_0007132	hsa-miR-644
hsa_circ_0007132	hsa-miR-646
hsa_circ_0007132	hsa-miR-647
hsa_circ_0007132	hsa-miR-647
hsa_circ_0007132	hsa-miR-658
hsa_circ_0007132	hsa-miR-661
hsa_circ_0007132	hsa-miR-661
hsa_circ_0007132	hsa-miR-663b
hsa_circ_0007132	hsa-miR-663b
hsa_circ_0007132	hsa-miR-1827
hsa_circ_0007132	hsa-miR-1827
hsa_circ_0007132	hsa-miR-1827
hsa_circ_0007132	hsa-miR-766
hsa_circ_0007132	hsa-miR-767-3p
hsa_circ_0007132	hsa-miR-767-5p
hsa_circ_0007132	hsa-miR-767-5p
hsa_circ_0007132	hsa-miR-876-3p
hsa_circ_0007132	hsa-miR-892a
hsa_circ_0007132	hsa-miR-885-3p
hsa_circ_0007132	hsa-miR-885-3p
hsa_circ_0007132	hsa-miR-940
hsa_circ_0007132	hsa-miR-940
hsa_circ_0007132	hsa-miR-942
hsa_circ_0080414	hsa-miR-1200
hsa_circ_0080414	hsa-miR-1236
hsa_circ_0080414	hsa-miR-142-3p
hsa_circ_0080414	hsa-miR-520f
hsa_circ_0080414	hsa-miR-488
hsa_circ_0080414	hsa-miR-515-3p
hsa_circ_0080414	hsa-miR-519e
hsa_circ_0080414	hsa-miR-515-5p
hsa_circ_0080414	hsa-miR-516a-5p
hsa_circ_0080414	hsa-miR-558
hsa_circ_0080414	hsa-miR-767-3p
hsa_circ_0080414	hsa-miR-924
hsa_circ_0003304	hsa-miR-1206
hsa_circ_0003304	hsa-miR-1208
hsa_circ_0003304	hsa-miR-1231
hsa_circ_0003304	hsa-miR-1243
hsa_circ_0003304	hsa-miR-1244
hsa_circ_0003304	hsa-miR-1256
hsa_circ_0003304	hsa-miR-1299
hsa_circ_0003304	hsa-miR-188-3p
hsa_circ_0003304	hsa-miR-335
hsa_circ_0003304	hsa-miR-375
hsa_circ_0003304	hsa-miR-409-3p
hsa_circ_0003304	hsa-miR-516b
hsa_circ_0003304	hsa-miR-532-3p
hsa_circ_0003304	hsa-miR-543
hsa_circ_0003304	hsa-miR-558
hsa_circ_0003304	hsa-miR-567
hsa_circ_0003304	hsa-miR-579
hsa_circ_0003304	hsa-miR-586
hsa_circ_0003304	hsa-miR-605
hsa_circ_0003304	hsa-miR-654-3p
hsa_circ_0003304	hsa-miR-892a
hsa_circ_0003304	hsa-miR-892a
hsa_circ_0002635	hsa-miR-1184
hsa_circ_0002635	hsa-miR-1200
hsa_circ_0002635	hsa-miR-1205
hsa_circ_0002635	hsa-miR-1264
hsa_circ_0002635	hsa-miR-186
hsa_circ_0002635	hsa-miR-192
hsa_circ_0002635	hsa-miR-215
hsa_circ_0002635	hsa-miR-502-5p
hsa_circ_0002635	hsa-miR-515-5p
hsa_circ_0002635	hsa-miR-616
hsa_circ_0002635	hsa-miR-767-3p
hsa_circ_0001180	hsa-miR-1229
hsa_circ_0001180	hsa-miR-1299
hsa_circ_0001180	hsa-miR-136
hsa_circ_0001180	hsa-miR-339-3p
hsa_circ_0001180	hsa-miR-409-3p
hsa_circ_0001180	hsa-miR-409-3p
hsa_circ_0001180	hsa-miR-495
hsa_circ_0001180	hsa-miR-516b
hsa_circ_0001180	hsa-miR-526b
hsa_circ_0001180	hsa-miR-572
hsa_circ_0001180	hsa-miR-576-5p
hsa_circ_0001180	hsa-miR-7
hsa_circ_0001180	hsa-miR-944
hsa_circ_0001181	hsa-miR-1182
hsa_circ_0001181	hsa-miR-1184
hsa_circ_0001181	hsa-miR-1205
hsa_circ_0001181	hsa-miR-1208
hsa_circ_0001181	hsa-miR-1208
hsa_circ_0001181	hsa-miR-1229
hsa_circ_0001181	hsa-miR-1248
hsa_circ_0001181	hsa-miR-1253
hsa_circ_0001181	hsa-miR-1279
hsa_circ_0001181	hsa-miR-1289
hsa_circ_0001181	hsa-miR-1299
hsa_circ_0001181	hsa-miR-1299
hsa_circ_0001181	hsa-miR-1305
hsa_circ_0001181	hsa-miR-136
hsa_circ_0001181	hsa-miR-142-5p
hsa_circ_0001181	hsa-miR-149
hsa_circ_0001181	hsa-miR-153
hsa_circ_0001181	hsa-miR-182
hsa_circ_0001181	hsa-miR-186
hsa_circ_0001181	hsa-miR-186
hsa_circ_0001181	hsa-miR-192
hsa_circ_0001181	hsa-miR-215
hsa_circ_0001181	hsa-miR-197
hsa_circ_0001181	hsa-miR-217
hsa_circ_0001181	hsa-miR-223
hsa_circ_0001181	hsa-miR-224
hsa_circ_0001181	hsa-miR-31
hsa_circ_0001181	hsa-miR-326
hsa_circ_0001181	hsa-miR-330-5p
hsa_circ_0001181	hsa-miR-339-3p
hsa_circ_0001181	hsa-miR-409-3p
hsa_circ_0001181	hsa-miR-409-3p
hsa_circ_0001181	hsa-miR-409-3p
hsa_circ_0001181	hsa-miR-421
hsa_circ_0001181	hsa-miR-431
hsa_circ_0001181	hsa-miR-432
hsa_circ_0001181	hsa-miR-486-3p
hsa_circ_0001181	hsa-miR-490-5p
hsa_circ_0001181	hsa-miR-494
hsa_circ_0001181	hsa-miR-495
hsa_circ_0001181	hsa-miR-502-5p
hsa_circ_0001181	hsa-miR-507
hsa_circ_0001181	hsa-miR-557
hsa_circ_0001181	hsa-miR-507
hsa_circ_0001181	hsa-miR-557
hsa_circ_0001181	hsa-miR-507
hsa_circ_0001181	hsa-miR-557
hsa_circ_0001181	hsa-miR-510
hsa_circ_0001181	hsa-miR-512-5p
hsa_circ_0001181	hsa-miR-513a-3p
hsa_circ_0001181	hsa-miR-516b
hsa_circ_0001181	hsa-miR-516b
hsa_circ_0001181	hsa-miR-526b
hsa_circ_0001181	hsa-miR-532-3p
hsa_circ_0001181	hsa-miR-545
hsa_circ_0001181	hsa-miR-548m
hsa_circ_0001181	hsa-miR-548m
hsa_circ_0001181	hsa-miR-548p
hsa_circ_0001181	hsa-miR-561
hsa_circ_0001181	hsa-miR-572
hsa_circ_0001181	hsa-miR-576-5p
hsa_circ_0001181	hsa-miR-578
hsa_circ_0001181	hsa-miR-578
hsa_circ_0001181	hsa-miR-578
hsa_circ_0001181	hsa-miR-579
hsa_circ_0001181	hsa-miR-579
hsa_circ_0001181	hsa-miR-605
hsa_circ_0001181	hsa-miR-607
hsa_circ_0001181	hsa-miR-607
hsa_circ_0001181	hsa-miR-625
hsa_circ_0001181	hsa-miR-634
hsa_circ_0001181	hsa-miR-635
hsa_circ_0001181	hsa-miR-643
hsa_circ_0001181	hsa-miR-647
hsa_circ_0001181	hsa-miR-654-3p
hsa_circ_0001181	hsa-miR-656
hsa_circ_0001181	hsa-miR-658
hsa_circ_0001181	hsa-miR-668
hsa_circ_0001181	hsa-miR-7
hsa_circ_0001181	hsa-miR-7
hsa_circ_0001181	hsa-miR-877
hsa_circ_0001181	hsa-miR-942
hsa_circ_0001181	hsa-miR-944
hsa_circ_0058055	hsa-miR-1178
hsa_circ_0058055	hsa-miR-1178
hsa_circ_0058055	hsa-miR-1184
hsa_circ_0058055	hsa-miR-1205
hsa_circ_0058055	hsa-miR-1231
hsa_circ_0058055	hsa-miR-1238
hsa_circ_0058055	hsa-miR-1264
hsa_circ_0058055	hsa-miR-1264
hsa_circ_0058055	hsa-miR-127-5p
hsa_circ_0058055	hsa-miR-1276
hsa_circ_0058055	hsa-miR-1279
hsa_circ_0058055	hsa-miR-1282
hsa_circ_0058055	hsa-miR-1282
hsa_circ_0058055	hsa-miR-1283
hsa_circ_0058055	hsa-miR-1286
hsa_circ_0058055	hsa-miR-1289
hsa_circ_0058055	hsa-miR-1298
hsa_circ_0058055	hsa-miR-145
hsa_circ_0058055	hsa-miR-145
hsa_circ_0058055	hsa-miR-194
hsa_circ_0058055	hsa-miR-197
hsa_circ_0058055	hsa-miR-197
hsa_circ_0058055	hsa-miR-198
hsa_circ_0058055	hsa-miR-370
hsa_circ_0058055	hsa-miR-384
hsa_circ_0058055	hsa-miR-431
hsa_circ_0058055	hsa-miR-494
hsa_circ_0058055	hsa-miR-495
hsa_circ_0058055	hsa-miR-495
hsa_circ_0058055	hsa-miR-507
hsa_circ_0058055	hsa-miR-557
hsa_circ_0058055	hsa-miR-507
hsa_circ_0058055	hsa-miR-557
hsa_circ_0058055	hsa-miR-513a-3p
hsa_circ_0058055	hsa-miR-513a-5p
hsa_circ_0058055	hsa-miR-516b
hsa_circ_0058055	hsa-miR-543
hsa_circ_0058055	hsa-miR-543
hsa_circ_0058055	hsa-miR-548p
hsa_circ_0058055	hsa-miR-561
hsa_circ_0058055	hsa-miR-576-3p
hsa_circ_0058055	hsa-miR-576-3p
hsa_circ_0058055	hsa-miR-576-5p
hsa_circ_0058055	hsa-miR-578
hsa_circ_0058055	hsa-miR-583
hsa_circ_0058055	hsa-miR-587
hsa_circ_0058055	hsa-miR-606
hsa_circ_0058055	hsa-miR-607
hsa_circ_0058055	hsa-miR-619
hsa_circ_0058055	hsa-miR-1270
hsa_circ_0058055	hsa-miR-620
hsa_circ_0058055	hsa-miR-626
hsa_circ_0058055	hsa-miR-628-3p
hsa_circ_0058055	hsa-miR-629
hsa_circ_0058055	hsa-miR-633
hsa_circ_0058055	hsa-miR-634
hsa_circ_0058055	hsa-miR-643
hsa_circ_0058055	hsa-miR-659
hsa_circ_0058055	hsa-miR-885-5p
hsa_circ_0058055	hsa-miR-924
hsa_circ_0058055	hsa-miR-935
hsa_circ_0058051	hsa-miR-1178
hsa_circ_0058051	hsa-miR-1178
hsa_circ_0058051	hsa-miR-1184
hsa_circ_0058051	hsa-miR-1205
hsa_circ_0058051	hsa-miR-1231
hsa_circ_0058051	hsa-miR-1238
hsa_circ_0058051	hsa-miR-1249
hsa_circ_0058051	hsa-miR-1264
hsa_circ_0058051	hsa-miR-1264
hsa_circ_0058051	hsa-miR-127-5p
hsa_circ_0058051	hsa-miR-1276
hsa_circ_0058051	hsa-miR-1279
hsa_circ_0058051	hsa-miR-1282
hsa_circ_0058051	hsa-miR-1282
hsa_circ_0058051	hsa-miR-1283
hsa_circ_0058051	hsa-miR-1286
hsa_circ_0058051	hsa-miR-1287
hsa_circ_0058051	hsa-miR-1289
hsa_circ_0058051	hsa-miR-1298
hsa_circ_0058051	hsa-miR-1299
hsa_circ_0058051	hsa-miR-145
hsa_circ_0058051	hsa-miR-145
hsa_circ_0058051	hsa-miR-194
hsa_circ_0058051	hsa-miR-194
hsa_circ_0058051	hsa-miR-197
hsa_circ_0058051	hsa-miR-197
hsa_circ_0058051	hsa-miR-197
hsa_circ_0058051	hsa-miR-198
hsa_circ_0058051	hsa-miR-338-3p
hsa_circ_0058051	hsa-miR-370
hsa_circ_0058051	hsa-miR-384
hsa_circ_0058051	hsa-miR-421
hsa_circ_0058051	hsa-miR-431
hsa_circ_0058051	hsa-miR-494
hsa_circ_0058051	hsa-miR-495
hsa_circ_0058051	hsa-miR-495
hsa_circ_0058051	hsa-miR-507
hsa_circ_0058051	hsa-miR-557
hsa_circ_0058051	hsa-miR-507
hsa_circ_0058051	hsa-miR-557
hsa_circ_0058051	hsa-miR-513a-3p
hsa_circ_0058051	hsa-miR-513a-5p
hsa_circ_0058051	hsa-miR-516b
hsa_circ_0058051	hsa-miR-516b
hsa_circ_0058051	hsa-miR-543
hsa_circ_0058051	hsa-miR-543
hsa_circ_0058051	hsa-miR-543
hsa_circ_0058051	hsa-miR-548m
hsa_circ_0058051	hsa-miR-548p
hsa_circ_0058051	hsa-miR-561
hsa_circ_0058051	hsa-miR-576-3p
hsa_circ_0058051	hsa-miR-576-3p
hsa_circ_0058051	hsa-miR-576-5p
hsa_circ_0058051	hsa-miR-578
hsa_circ_0058051	hsa-miR-583
hsa_circ_0058051	hsa-miR-587
hsa_circ_0058051	hsa-miR-604
hsa_circ_0058051	hsa-miR-606
hsa_circ_0058051	hsa-miR-607
hsa_circ_0058051	hsa-miR-619
hsa_circ_0058051	hsa-miR-1270
hsa_circ_0058051	hsa-miR-620
hsa_circ_0058051	hsa-miR-626
hsa_circ_0058051	hsa-miR-628-3p
hsa_circ_0058051	hsa-miR-629
hsa_circ_0058051	hsa-miR-633
hsa_circ_0058051	hsa-miR-634
hsa_circ_0058051	hsa-miR-643
hsa_circ_0058051	hsa-miR-647
hsa_circ_0058051	hsa-miR-659
hsa_circ_0058051	hsa-miR-885-5p
hsa_circ_0058051	hsa-miR-924
hsa_circ_0058051	hsa-miR-935
hsa_circ_0058051	hsa-miR-938
hsa_circ_0058051	hsa-miR-941
hsa_circ_0003963	hsa-miR-1178
hsa_circ_0003963	hsa-miR-1178
hsa_circ_0003963	hsa-miR-1183
hsa_circ_0003963	hsa-miR-1184
hsa_circ_0003963	hsa-miR-1205
hsa_circ_0003963	hsa-miR-1206
hsa_circ_0003963	hsa-miR-1231
hsa_circ_0003963	hsa-miR-1238
hsa_circ_0003963	hsa-miR-1249
hsa_circ_0003963	hsa-miR-1264
hsa_circ_0003963	hsa-miR-1264
hsa_circ_0003963	hsa-miR-127-5p
hsa_circ_0003963	hsa-miR-1276
hsa_circ_0003963	hsa-miR-1279
hsa_circ_0003963	hsa-miR-1282
hsa_circ_0003963	hsa-miR-1282
hsa_circ_0003963	hsa-miR-1283
hsa_circ_0003963	hsa-miR-1286
hsa_circ_0003963	hsa-miR-1287
hsa_circ_0003963	hsa-miR-1289
hsa_circ_0003963	hsa-miR-1298
hsa_circ_0003963	hsa-miR-1298
hsa_circ_0003963	hsa-miR-1299
hsa_circ_0003963	hsa-miR-145
hsa_circ_0003963	hsa-miR-145
hsa_circ_0003963	hsa-miR-194
hsa_circ_0003963	hsa-miR-194
hsa_circ_0003963	hsa-miR-197
hsa_circ_0003963	hsa-miR-197
hsa_circ_0003963	hsa-miR-197
hsa_circ_0003963	hsa-miR-198
hsa_circ_0003963	hsa-miR-217
hsa_circ_0003963	hsa-miR-217
hsa_circ_0003963	hsa-miR-326
hsa_circ_0003963	hsa-miR-330-5p
hsa_circ_0003963	hsa-miR-338-3p
hsa_circ_0003963	hsa-miR-338-3p
hsa_circ_0003963	hsa-miR-370
hsa_circ_0003963	hsa-miR-384
hsa_circ_0003963	hsa-miR-421
hsa_circ_0003963	hsa-miR-431
hsa_circ_0003963	hsa-miR-485-3p
hsa_circ_0003963	hsa-miR-494
hsa_circ_0003963	hsa-miR-495
hsa_circ_0003963	hsa-miR-495
hsa_circ_0003963	hsa-miR-503
hsa_circ_0003963	hsa-miR-507
hsa_circ_0003963	hsa-miR-557
hsa_circ_0003963	hsa-miR-507
hsa_circ_0003963	hsa-miR-557
hsa_circ_0003963	hsa-miR-513a-3p
hsa_circ_0003963	hsa-miR-513a-5p
hsa_circ_0003963	hsa-miR-516b
hsa_circ_0003963	hsa-miR-516b
hsa_circ_0003963	hsa-miR-543
hsa_circ_0003963	hsa-miR-543
hsa_circ_0003963	hsa-miR-543
hsa_circ_0003963	hsa-miR-548m
hsa_circ_0003963	hsa-miR-548p
hsa_circ_0003963	hsa-miR-561
hsa_circ_0003963	hsa-miR-568
hsa_circ_0003963	hsa-miR-576-3p
hsa_circ_0003963	hsa-miR-576-3p
hsa_circ_0003963	hsa-miR-576-5p
hsa_circ_0003963	hsa-miR-578
hsa_circ_0003963	hsa-miR-580
hsa_circ_0003963	hsa-miR-583
hsa_circ_0003963	hsa-miR-587
hsa_circ_0003963	hsa-miR-604
hsa_circ_0003963	hsa-miR-606
hsa_circ_0003963	hsa-miR-607
hsa_circ_0003963	hsa-miR-607
hsa_circ_0003963	hsa-miR-619
hsa_circ_0003963	hsa-miR-1270
hsa_circ_0003963	hsa-miR-620
hsa_circ_0003963	hsa-miR-626
hsa_circ_0003963	hsa-miR-628-3p
hsa_circ_0003963	hsa-miR-629
hsa_circ_0003963	hsa-miR-633
hsa_circ_0003963	hsa-miR-634
hsa_circ_0003963	hsa-miR-643
hsa_circ_0003963	hsa-miR-646
hsa_circ_0003963	hsa-miR-647
hsa_circ_0003963	hsa-miR-656
hsa_circ_0003963	hsa-miR-659
hsa_circ_0003963	hsa-miR-873
hsa_circ_0003963	hsa-miR-885-5p
hsa_circ_0003963	hsa-miR-924
hsa_circ_0003963	hsa-miR-935
hsa_circ_0003963	hsa-miR-938
hsa_circ_0003963	hsa-miR-941
hsa_circ_0003963	hsa-miR-942
hsa_circ_0079812	hsa-miR-1184
hsa_circ_0079812	hsa-miR-1205
hsa_circ_0079812	hsa-miR-1253
hsa_circ_0079812	hsa-miR-1261
hsa_circ_0079812	hsa-miR-1272
hsa_circ_0079812	hsa-miR-1277
hsa_circ_0079812	hsa-miR-1299
hsa_circ_0079812	hsa-miR-1305
hsa_circ_0079812	hsa-miR-151-3p
hsa_circ_0079812	hsa-miR-197
hsa_circ_0079812	hsa-miR-198
hsa_circ_0079812	hsa-miR-486-3p
hsa_circ_0079812	hsa-miR-507
hsa_circ_0079812	hsa-miR-557
hsa_circ_0079812	hsa-miR-513a-3p
hsa_circ_0079812	hsa-miR-526b
hsa_circ_0079812	hsa-miR-526b
hsa_circ_0079812	hsa-miR-554
hsa_circ_0079812	hsa-miR-556-5p
hsa_circ_0079812	hsa-miR-568
hsa_circ_0079812	hsa-miR-570
hsa_circ_0079812	hsa-miR-576-5p
hsa_circ_0079812	hsa-miR-576-5p
hsa_circ_0079812	hsa-miR-577
hsa_circ_0079812	hsa-miR-580
hsa_circ_0079812	hsa-miR-607
hsa_circ_0079812	hsa-miR-607
hsa_circ_0079812	hsa-miR-1270
hsa_circ_0079812	hsa-miR-620
hsa_circ_0079812	hsa-miR-624
hsa_circ_0079812	hsa-miR-653
hsa_circ_0079812	hsa-miR-660
hsa_circ_0079812	hsa-miR-671-5p
hsa_circ_0079812	hsa-miR-876-3p
hsa_circ_0079812	hsa-miR-885-5p
hsa_circ_0079812	hsa-miR-888
hsa_circ_0008336	hsa-miR-1253
hsa_circ_0008336	hsa-miR-1261
hsa_circ_0008336	hsa-miR-1272
hsa_circ_0008336	hsa-miR-1305
hsa_circ_0008336	hsa-miR-197
hsa_circ_0008336	hsa-miR-198
hsa_circ_0008336	hsa-miR-486-3p
hsa_circ_0008336	hsa-miR-513a-3p
hsa_circ_0008336	hsa-miR-526b
hsa_circ_0008336	hsa-miR-526b
hsa_circ_0008336	hsa-miR-556-5p
hsa_circ_0008336	hsa-miR-570
hsa_circ_0008336	hsa-miR-576-5p
hsa_circ_0008336	hsa-miR-580
hsa_circ_0008336	hsa-miR-607
hsa_circ_0008336	hsa-miR-607
hsa_circ_0008336	hsa-miR-1270
hsa_circ_0008336	hsa-miR-620
hsa_circ_0008336	hsa-miR-624
hsa_circ_0008336	hsa-miR-653
hsa_circ_0008336	hsa-miR-660
hsa_circ_0008336	hsa-miR-671-5p
hsa_circ_0008336	hsa-miR-885-5p
hsa_circ_0008336	hsa-miR-888
hsa_circ_0001324	hsa-miR-1200
hsa_circ_0001324	hsa-miR-1248
hsa_circ_0001324	hsa-miR-1282
hsa_circ_0001324	hsa-miR-197
hsa_circ_0001324	hsa-miR-518a-5p
hsa_circ_0001324	hsa-miR-527
hsa_circ_0001324	hsa-miR-548c-3p
hsa_circ_0001324	hsa-miR-586
hsa_circ_0001324	hsa-miR-609
hsa_circ_0001324	hsa-miR-621
hsa_circ_0001324	hsa-miR-639
hsa_circ_0001324	hsa-miR-645
hsa_circ_0001324	hsa-miR-654-3p
hsa_circ_0001324	hsa-miR-661
hsa_circ_0001324	hsa-miR-892a
hsa_circ_0001325	hsa-miR-1197
hsa_circ_0001325	hsa-miR-1200
hsa_circ_0001325	hsa-miR-1227
hsa_circ_0001325	hsa-miR-1248
hsa_circ_0001325	hsa-miR-1282
hsa_circ_0001325	hsa-miR-182
hsa_circ_0001325	hsa-miR-197
hsa_circ_0001325	hsa-miR-31
hsa_circ_0001325	hsa-miR-324-5p
hsa_circ_0001325	hsa-miR-335
hsa_circ_0001325	hsa-miR-510
hsa_circ_0001325	hsa-miR-512-5p
hsa_circ_0001325	hsa-miR-513a-5p
hsa_circ_0001325	hsa-miR-515-5p
hsa_circ_0001325	hsa-miR-518a-5p
hsa_circ_0001325	hsa-miR-527
hsa_circ_0001325	hsa-miR-548c-3p
hsa_circ_0001325	hsa-miR-561
hsa_circ_0001325	hsa-miR-578
hsa_circ_0001325	hsa-miR-586
hsa_circ_0001325	hsa-miR-609
hsa_circ_0001325	hsa-miR-609
hsa_circ_0001325	hsa-miR-621
hsa_circ_0001325	hsa-miR-622
hsa_circ_0001325	hsa-miR-635
hsa_circ_0001325	hsa-miR-639
hsa_circ_0001325	hsa-miR-645
hsa_circ_0001325	hsa-miR-654-3p
hsa_circ_0001325	hsa-miR-661
hsa_circ_0001325	hsa-miR-1827
hsa_circ_0001325	hsa-miR-766
hsa_circ_0001325	hsa-miR-892a
hsa_circ_0007337	hsa-miR-1178
hsa_circ_0007337	hsa-miR-1200
hsa_circ_0007337	hsa-miR-1224-3p
hsa_circ_0007337	hsa-miR-1234
hsa_circ_0007337	hsa-miR-1238
hsa_circ_0007337	hsa-miR-1245
hsa_circ_0007337	hsa-miR-1247
hsa_circ_0007337	hsa-miR-1272
hsa_circ_0007337	hsa-miR-1286
hsa_circ_0007337	hsa-miR-1287
hsa_circ_0007337	hsa-miR-1289
hsa_circ_0007337	hsa-miR-1299
hsa_circ_0007337	hsa-miR-139-5p
hsa_circ_0007337	hsa-miR-183
hsa_circ_0007337	hsa-miR-183
hsa_circ_0007337	hsa-miR-203
hsa_circ_0007337	hsa-miR-217
hsa_circ_0007337	hsa-miR-223
hsa_circ_0007337	hsa-miR-330-3p
hsa_circ_0007337	hsa-miR-370
hsa_circ_0007337	hsa-miR-421
hsa_circ_0007337	hsa-miR-450b-3p
hsa_circ_0007337	hsa-miR-769-3p
hsa_circ_0007337	hsa-miR-494
hsa_circ_0007337	hsa-miR-495
hsa_circ_0007337	hsa-miR-498
hsa_circ_0007337	hsa-miR-516b
hsa_circ_0007337	hsa-miR-526b
hsa_circ_0007337	hsa-miR-548g
hsa_circ_0007337	hsa-miR-558
hsa_circ_0007337	hsa-miR-558
hsa_circ_0007337	hsa-miR-576-5p
hsa_circ_0007337	hsa-miR-578
hsa_circ_0007337	hsa-miR-579
hsa_circ_0007337	hsa-miR-607
hsa_circ_0007337	hsa-miR-624
hsa_circ_0007337	hsa-miR-638
hsa_circ_0007337	hsa-miR-646
hsa_circ_0007337	hsa-miR-663b
hsa_circ_0007337	hsa-miR-1827
hsa_circ_0007337	hsa-miR-766
hsa_circ_0007337	hsa-miR-766
hsa_circ_0007337	hsa-miR-877
hsa_circ_0007337	hsa-miR-885-5p
hsa_circ_0007337	hsa-miR-891b
hsa_circ_0007337	hsa-miR-934
hsa_circ_0007337	hsa-miR-936
hsa_circ_0007337	hsa-miR-940
hsa_circ_0003218	hsa-miR-1229
hsa_circ_0003218	hsa-miR-323-3p
hsa_circ_0003218	hsa-miR-431
hsa_circ_0003218	hsa-miR-433
hsa_circ_0003218	hsa-miR-515-5p
hsa_circ_0003218	hsa-miR-526b
hsa_circ_0003218	hsa-miR-532-3p
hsa_circ_0003218	hsa-miR-553
hsa_circ_0003218	hsa-miR-561
hsa_circ_0003218	hsa-miR-567
hsa_circ_0003218	hsa-miR-599
hsa_circ_0003218	hsa-miR-635
hsa_circ_0003218	hsa-miR-769-5p
hsa_circ_0004392	hsa-miR-1183
hsa_circ_0004392	hsa-miR-1208
hsa_circ_0004392	hsa-miR-1244
hsa_circ_0004392	hsa-miR-1257
hsa_circ_0004392	hsa-miR-1263
hsa_circ_0004392	hsa-miR-1287
hsa_circ_0004392	hsa-miR-145
hsa_circ_0004392	hsa-miR-548m
hsa_circ_0004392	hsa-miR-548p
hsa_circ_0004392	hsa-miR-578
hsa_circ_0004392	hsa-miR-614
hsa_circ_0004392	hsa-miR-1270
hsa_circ_0004392	hsa-miR-620
hsa_circ_0004392	hsa-miR-626
hsa_circ_0004392	hsa-miR-659
hsa_circ_0004392	hsa-miR-758
hsa_circ_0001194	hsa-miR-1208
hsa_circ_0001194	hsa-miR-1224-3p
hsa_circ_0001194	hsa-miR-1280
hsa_circ_0001194	hsa-miR-1287
hsa_circ_0001194	hsa-miR-1305
hsa_circ_0001194	hsa-miR-145
hsa_circ_0001194	hsa-miR-338-5p
hsa_circ_0001194	hsa-miR-431
hsa_circ_0001194	hsa-miR-433
hsa_circ_0001194	hsa-miR-526b
hsa_circ_0001194	hsa-miR-659
hsa_circ_0001194	hsa-miR-873
hsa_circ_0001194	hsa-miR-892a
hsa_circ_0001193	hsa-miR-1208
hsa_circ_0001193	hsa-miR-1224-3p
hsa_circ_0001193	hsa-miR-1280
hsa_circ_0001193	hsa-miR-1305
hsa_circ_0001193	hsa-miR-338-5p
hsa_circ_0001193	hsa-miR-659
hsa_circ_0001193	hsa-miR-873
hsa_circ_0001193	hsa-miR-892a
hsa_circ_0008967	hsa-miR-1248
hsa_circ_0008967	hsa-miR-1283
hsa_circ_0008967	hsa-miR-1288
hsa_circ_0008967	hsa-miR-1304
hsa_circ_0008967	hsa-miR-1307
hsa_circ_0008967	hsa-miR-192
hsa_circ_0008967	hsa-miR-215
hsa_circ_0008967	hsa-miR-224
hsa_circ_0008967	hsa-miR-520f
hsa_circ_0008967	hsa-miR-361-3p
hsa_circ_0008967	hsa-miR-421
hsa_circ_0008967	hsa-miR-433
hsa_circ_0008967	hsa-miR-507
hsa_circ_0008967	hsa-miR-557
hsa_circ_0008967	hsa-miR-548c-3p
hsa_circ_0008967	hsa-miR-558
hsa_circ_0008967	hsa-miR-561
hsa_circ_0008967	hsa-miR-576-5p
hsa_circ_0008967	hsa-miR-600
hsa_circ_0008967	hsa-miR-615-3p
hsa_circ_0008967	hsa-miR-1270
hsa_circ_0008967	hsa-miR-620
hsa_circ_0008967	hsa-miR-624
hsa_circ_0008967	hsa-miR-626
hsa_circ_0008967	hsa-miR-626
hsa_circ_0008967	hsa-miR-633
hsa_circ_0008967	hsa-miR-647
hsa_circ_0008967	hsa-miR-668
hsa_circ_0008967	hsa-miR-668
hsa_circ_0008967	hsa-miR-767-5p
hsa_circ_0008967	hsa-miR-873
hsa_circ_0008967	hsa-miR-942
hsa_circ_0000563	hsa-miR-1208
hsa_circ_0000563	hsa-miR-1224-3p
hsa_circ_0000563	hsa-miR-1257
hsa_circ_0000563	hsa-miR-1264
hsa_circ_0000563	hsa-miR-1265
hsa_circ_0000563	hsa-miR-1279
hsa_circ_0000563	hsa-miR-1280
hsa_circ_0000563	hsa-miR-1289
hsa_circ_0000563	hsa-miR-1304
hsa_circ_0000563	hsa-miR-136
hsa_circ_0000563	hsa-miR-139-5p
hsa_circ_0000563	hsa-miR-142-3p
hsa_circ_0000563	hsa-miR-142-5p
hsa_circ_0000563	hsa-miR-146b-3p
hsa_circ_0000563	hsa-miR-153
hsa_circ_0000563	hsa-miR-155
hsa_circ_0000563	hsa-miR-183
hsa_circ_0000563	hsa-miR-194
hsa_circ_0000563	hsa-miR-197
hsa_circ_0000563	hsa-miR-203
hsa_circ_0000563	hsa-miR-31
hsa_circ_0000563	hsa-miR-330-3p
hsa_circ_0000563	hsa-miR-338-3p
hsa_circ_0000563	hsa-miR-338-5p
hsa_circ_0000563	hsa-miR-431
hsa_circ_0000563	hsa-miR-495
hsa_circ_0000563	hsa-miR-510
hsa_circ_0000563	hsa-miR-513a-3p
hsa_circ_0000563	hsa-miR-520g
hsa_circ_0000563	hsa-miR-520h
hsa_circ_0000563	hsa-miR-526b
hsa_circ_0000563	hsa-miR-548m
hsa_circ_0000563	hsa-miR-561
hsa_circ_0000563	hsa-miR-564
hsa_circ_0000563	hsa-miR-568
hsa_circ_0000563	hsa-miR-570
hsa_circ_0000563	hsa-miR-570
hsa_circ_0000563	hsa-miR-578
hsa_circ_0000563	hsa-miR-578
hsa_circ_0000563	hsa-miR-580
hsa_circ_0000563	hsa-miR-581
hsa_circ_0000563	hsa-miR-581
hsa_circ_0000563	hsa-miR-586
hsa_circ_0000563	hsa-miR-586
hsa_circ_0000563	hsa-miR-634
hsa_circ_0000563	hsa-miR-660
hsa_circ_0000563	hsa-miR-668
hsa_circ_0000563	hsa-miR-874
hsa_circ_0000563	hsa-miR-885-5p
hsa_circ_0000563	hsa-miR-889
hsa_circ_0000563	hsa-miR-892b
hsa_circ_0032746	hsa-miR-1231
hsa_circ_0032746	hsa-miR-1253
hsa_circ_0032746	hsa-miR-1294
hsa_circ_0032746	hsa-miR-31
hsa_circ_0032746	hsa-miR-520g
hsa_circ_0032746	hsa-miR-520h
hsa_circ_0032746	hsa-miR-572
hsa_circ_0032746	hsa-miR-648
hsa_circ_0032746	hsa-miR-663b
hsa_circ_0032746	hsa-miR-876-3p
hsa_circ_0008616	hsa-miR-1224-3p
hsa_circ_0008616	hsa-miR-1280
hsa_circ_0008616	hsa-miR-1299
hsa_circ_0008616	hsa-miR-188-3p
hsa_circ_0008616	hsa-miR-326
hsa_circ_0008616	hsa-miR-330-5p
hsa_circ_0008616	hsa-miR-432
hsa_circ_0008616	hsa-miR-486-3p
hsa_circ_0008616	hsa-miR-502-5p
hsa_circ_0008616	hsa-miR-516b
hsa_circ_0008616	hsa-miR-516b
hsa_circ_0008616	hsa-miR-564
hsa_circ_0008616	hsa-miR-576-3p
hsa_circ_0008616	hsa-miR-579
hsa_circ_0008616	hsa-miR-616
hsa_circ_0008616	hsa-miR-1270
hsa_circ_0008616	hsa-miR-620
hsa_circ_0008616	hsa-miR-624
hsa_circ_0008616	hsa-miR-7
hsa_circ_0008616	hsa-miR-887
hsa_circ_0008616	hsa-miR-941
hsa_circ_0000921	hsa-miR-1180
hsa_circ_0000921	hsa-miR-1248
hsa_circ_0000921	hsa-miR-1250
hsa_circ_0000921	hsa-miR-1263
hsa_circ_0000921	hsa-miR-361-3p
hsa_circ_0000921	hsa-miR-516a-5p
hsa_circ_0000921	hsa-miR-518a-5p
hsa_circ_0000921	hsa-miR-527
hsa_circ_0000921	hsa-miR-656
hsa_circ_0000921	hsa-miR-924
hsa_circ_0087220	hsa-miR-1180
hsa_circ_0087220	hsa-miR-1244
hsa_circ_0087220	hsa-miR-1245
hsa_circ_0087220	hsa-miR-1276
hsa_circ_0087220	hsa-miR-1279
hsa_circ_0087220	hsa-miR-1290
hsa_circ_0087220	hsa-miR-1305
hsa_circ_0087220	hsa-miR-136
hsa_circ_0087220	hsa-miR-136
hsa_circ_0087220	hsa-miR-142-5p
hsa_circ_0087220	hsa-miR-194
hsa_circ_0087220	hsa-miR-324-5p
hsa_circ_0087220	hsa-miR-338-3p
hsa_circ_0087220	hsa-miR-369-5p
hsa_circ_0087220	hsa-miR-370
hsa_circ_0087220	hsa-miR-383
hsa_circ_0087220	hsa-miR-384
hsa_circ_0087220	hsa-miR-496
hsa_circ_0087220	hsa-miR-502-5p
hsa_circ_0087220	hsa-miR-513a-3p
hsa_circ_0087220	hsa-miR-515-5p
hsa_circ_0087220	hsa-miR-526b
hsa_circ_0087220	hsa-miR-548g
hsa_circ_0087220	hsa-miR-548g
hsa_circ_0087220	hsa-miR-548g
hsa_circ_0087220	hsa-miR-554
hsa_circ_0087220	hsa-miR-558
hsa_circ_0087220	hsa-miR-561
hsa_circ_0087220	hsa-miR-578
hsa_circ_0087220	hsa-miR-579
hsa_circ_0087220	hsa-miR-586
hsa_circ_0087220	hsa-miR-587
hsa_circ_0087220	hsa-miR-587
hsa_circ_0087220	hsa-miR-607
hsa_circ_0087220	hsa-miR-626
hsa_circ_0087220	hsa-miR-647
hsa_circ_0087220	hsa-miR-665
hsa_circ_0087220	hsa-miR-7
hsa_circ_0087220	hsa-miR-7
hsa_circ_0087220	hsa-miR-936
hsa_circ_0087220	hsa-miR-942
hsa_circ_0087938	hsa-miR-1243
hsa_circ_0087938	hsa-miR-1324
hsa_circ_0087938	hsa-miR-136
hsa_circ_0087938	hsa-miR-198
hsa_circ_0087938	hsa-miR-520f
hsa_circ_0087938	hsa-miR-494
hsa_circ_0087938	hsa-miR-515-5p
hsa_circ_0087938	hsa-miR-562
hsa_circ_0087938	hsa-miR-570
hsa_circ_0087938	hsa-miR-587
hsa_circ_0087938	hsa-miR-636
hsa_circ_0087938	hsa-miR-873
hsa_circ_0004109	hsa-miR-1278
hsa_circ_0004109	hsa-miR-1305
hsa_circ_0004109	hsa-miR-198
hsa_circ_0004109	hsa-miR-338-5p
hsa_circ_0004109	hsa-miR-532-3p
hsa_circ_0004109	hsa-miR-574-5p
hsa_circ_0004109	hsa-miR-622
hsa_circ_0004109	hsa-miR-628-3p
hsa_circ_0004109	hsa-miR-671-5p
hsa_circ_0004109	hsa-miR-873
hsa_circ_0004109	hsa-miR-891b
hsa_circ_0001900	hsa-miR-1180
hsa_circ_0001900	hsa-miR-1182
hsa_circ_0001900	hsa-miR-1253
hsa_circ_0001900	hsa-miR-1277
hsa_circ_0001900	hsa-miR-136
hsa_circ_0001900	hsa-miR-370
hsa_circ_0001900	hsa-miR-516a-5p
hsa_circ_0001900	hsa-miR-524-3p
hsa_circ_0001900	hsa-miR-525-3p
hsa_circ_0001900	hsa-miR-580
hsa_circ_0001900	hsa-miR-593
hsa_circ_0001900	hsa-miR-640
hsa_circ_0001900	hsa-miR-653
hsa_circ_0001900	hsa-miR-767-3p
[truncated: 15,826 more rows]
