# Supplementary material for: Tumor-Associated Fibroblast-Derived Exosomal circDennd1b Promotes Pituitary Adenoma Progression by Modulating the miR-145-5p/ONECUT2 Axis and Activating the MAPK Pathway
Source: Cancers (Basel). 2023 Jun 27;15(13):3375. doi: 10.3390/cancers15133375 (PMC10340501; doi:10.3390/cancers15133375)
Supplement: Supplementary file 1 [file cancers-15-03375-s001.zip › TableS1.xlsx]

## Sheet: Sheet1
Table S1 Primers used in the study.
hsa_circ_0058055	forward	5'-CTCAGCAATGAAGCTGTTGC-3'
	reverse	5'-TCCAGTTCCAATGCAGTCAC-3'
hsa_circ_0058051	forward	5'-CAAGAATGGGCATGTGGATA-3'
	reverse	5'-TCCAGTTCCAATGCAGTCAC-3'
hsa_circ_0003963	forward	5'-ATGCTTGGGATTCTCAATGG-3'
	reverse	5'-TCCAGTTCCAATGCAGTCAC-3'
hsa_circ_0035957	forward	5'-ACCACACACGTTCTGCAAAG-3'
	reverse	5'-ACCGAAAGTTTCTCTCTGAAAAAG-3'
hsa_circ_0047474	forward	5'-CCCCAAGAACTCAAACTGGA-3'
	reverse	5'-CTGTGGTCTGGCTATGCTCA-3'
hsa_circ_0013093	forward	5'-TGGCCAAACTAGCTGGAAAC-3'
	reverse	5'-TCATCCAATTTCTGCTGCAC-3'
hsa_circ_0000745	forward	5'-GGCAAACGGTGAAATTAAACA-3'
	reverse	5'-ACGTGGCACAGACCTCTCTC-3'
hsa_circ_0007905	forward	5'-GGCTGGACAATGTGATGAAG-3'
	reverse	5'-AGTTCTGGCTGCCACTGTCT-3'
hsa_circ_0077658	forward	5'-ATGCAACTGGATCCTGCAA-3'
	reverse	5'-AGGTTGCTTTTATGTGGCTTG-3'
hsa_circ_0005114	forward	5'-TCTAGCCTTGGTGCCAAAAT-3'
	reverse	5'-TCTGATCCGGCTACCTGTTT-3'
has_circDennd1b-0001	forward	5'-TAACTGGACTCCCAACAATACCC-3'
	reverse	5'-ATTTGCCTTTGGTACTGGGTG-3'
rno_circDennd1b-0001	forward	5'-CCCAGTACCGAAGGCAAATA-3'
	reverse	5'-AATAATGATGCGCCTCTCGT-3'
mmu_circDennd1b-0001	forward	5'-GCAGCATGTTGTTGACATCC-3'
	reverse	5'-CCAAAGGCAAACACTCCTGT-3'
has_circDennd1b-0001- convergent	forward	5'-AGGCTGGTCTCAAACTCCTG-3'
	reverse	5'-CGCCTTTCATGCAGCATACT-3'
has-miR-145-5p	forward	5'-GTCCAGTTTTCCCAGGAATC-3'
	reverse	5'-AGGTCCAGTTTTTTTTTTTTTTTAGG-3'
rno-miR-145-5p	forward	5'-GTCCAGTTTTCCCAGGAATC-3'
	reverse	5'-AGGTCCAGTTTTTTTTTTTTTTTAGG-3'
mmu-miR-145-5p	forward	5'-GTCCAGTTTTCCCAGGAATC-3'
	reverse	5'-AGGTCCAGTTTTTTTTTTTTTTTAGG-3'
hsa-miR-1225-5p	forward	5'-GGGTACGGCCCAGT-3'
	reverse	5'-GTTTTTTTTTTTTTTTCCCCCCA-3'
hsa-miR-513a-5p	forward	5'-CAGTTCACAGGGAGGTG-3'
	reverse	5'-GGTCCAGTTTTTTTTTTTTTTTATGAC-3'
hsa-miR-638	forward	5'-CGCGGGCGGGT-3'
	reverse	5'-CAGTTTTTTTTTTTTTTTAGGCCG-3'
hsa-miR-936	forward	5'-CAGACAGTAGAGGGAGGAATC-3'
	reverse	5'-GTCCAGTTTTTTTTTTTTTTTCTGC-3'
mmu-ONECUT2	forward	5'-AGAGGGTTCTATGCCGGTCT-3'
	reverse	5'-ACCAGGCGGGATTTCTTCTG-3'
rno-ONECUT2	forward	5'-CACCAGTATGGCCTCGATCC-3'
	reverse	5'-TATACTTGACCTGCCAGGCG-3'
rno-FGFR3	forward	5'-CGACAGGTGTCCTTGGAGTC-3'
	reverse	5'-AAGCTCTTCCACTGGGATGC-3'
mmu-FGFR3	forward	5'-GTGAGTTGGGCTCTAGCGG-3'
	reverse	5'-GAGATGGAGGGGGTAGGGTT-3'
common-R		ACTGCAGGGTCCGAGGTATT-3'
R-U6	forward	5'-TGCTTCGGCAGCACATATAC-3'
	reverse	5'-TCACGAATTTGCGTGTCATC-3'
M-U6	forward	5'-TGGCCTCTTTCCAAAGGTTC-3'
	reverse	5'-GTAGGGGTCATGGGTGTTGG-3'
H-U6	forward	5'-CTCGCTTCGGCAGCACA-3'
	reverse	5'-AACGCTTCACGAATTTGCGT-3'
R-GAPDH	forward	5'-GAAGGTCGGTGTGAACGGAT-3'
	reverse	5'-CCCATTTGATGTTAGCGGGAT-3'
M-GAPDH	forward	5'-CAGTGGCAAAGTGGAGATTGTTG-3'
	reverse	5'-TCGCTCCTGGAAGATGGTGAT-3'
R-β-Actin	forward	5'-CCCGCGAGTACAACCTTCTT-3'
	reverse	5'-AACACAGCCTGGATGGCTAC-3'
M-β-Actin	forward	5'-GCAGGAGTACGATGAGTCCG-3'
	reverse	5'-ACGCAGCTCAGTAACAGTCC-3'
H-β-Actin	forward	5'-ACAGAGCCTCGCCTTTGCC-3'
	reverse	5'-TGGCCATCTCTTGCTCGAAG-3'
300bp-FGFR3	forward	5'-AGGGAGTGGGTTGTGAAAGT-3'
	reverse	5'-CCTCTCCTTGGCAGAAATGC-3'
400bp-FGFR3	forward	5'-GCCCTGCCTACACCTTGATT-3'
	reverse	5'-CCCCTCTCCCATTTGTCCTT-3'
900bp-FGFR3	forward	5'-CGGCACTAGGACCCTTTTGA-3'
	reverse	5'-CCTCTCCTTGGCAGAAATGC-3'
1000bp-FGFR3	forward	5'-CTGTGGGCTTGGAAGTGATC-3'
	reverse	5'-CCTCTCCTTGGCAGAAATGC-3'
