# Supplementary material for: Tumor-Associated Fibroblast-Derived Exosomal circDennd1b Promotes Pituitary Adenoma Progression by Modulating the miR-145-5p/ONECUT2 Axis and Activating the MAPK Pathway
Source: Cancers (Basel). 2023 Jun 27;15(13):3375. doi: 10.3390/cancers15133375 (PMC10340501; doi:10.3390/cancers15133375)
Supplement: Supplementary file 1 [file cancers-15-03375-s001.zip › TableS2.xlsx]

## Sheet: Sheet1
Table S2 SiRNA and overexpression sequences used in the study.
m-siONECUT2-1	forward	5'-CGUUGAAGAUUGUCUUUAAUU-3'
	reverse	5'-UUAAAGACAAUCUUCAACGUU -3'
m-siONECUT2-2	forward	5'- CAACGAAGAUAUACAGAAAUA-3'
	reverse	5'-UUUCUGUAUAUCUUCGUUGUG -3'
m-siONECUT2-3	forward	5'-GGUUAGUGACUGACACUAAUU-3'
	reverse	5'-UUAGUGUCAGUCACUAACCAA-3'
RAT-siFGFR3-1	forward	5'-GAUGUCUGUUACAAGUUUAUC-3'
	reverse	5'- UAAACUUGUAACAGACAUCUA-3'
RAT-siFGFR3-2	forward	5'-GGACCUGUAUAUUUGUAAAGC-3'
	reverse	5'-UUUACAAAUAUACAGGUCCAG-3'
RAT-siFGFR3-3	forward	5'-AGAUGUUGUGUAUGAUAUAUA-3'
	reverse	5'-UAUAUCAUACACAACAUCUAU-3'
m-siFGFR3-1	forward	5'- GGAGCGAAUGGAUAAGAAACU-3'
	reverse	5'-UUUCUUAUCCAUUCGCUCCGG-3'
m-siFGFR3-2	forward	5'- GGACCUGUAUAUUUGUAAAGC-3'
	reverse	5'-UUUACAAAUAUACAGGUCCAG-3'
m-siFGFR3-3	forward	5'-AGAUGUUGUGUAUGAUAUAAA-3'
	reverse	5'-UAUAUCAUACACAACAUCUAU -3'
miRNA
miR-145-5p-mimic	forward	5'-GUCCAGUUUUCCCAGGAAUCCCU-3'
	reverse	5'-GGAUUCCUGGGAAAACUGGACUU-3'
miR-145-5p-inhibitor		5'-AGGGAUUCCUGGGAAAACUGGAC-3'
miR-145-5p-agomir-F	forward	5'-GUCCAGUUUUCCCAGGAAUCCCU-3'
	reverse	5'-GGAUUCCUGGGAAAACUGGACUU-3'
miR-145-5p-antagomir		5'-AGGGAUUCCUGGGAAAACUGGAC-3'
Overexpression of rno-circDenn1b	TTTGTTAGACGAAGCTTGGGCTGCAGGTCGACTCTAGAGGATCCCCGGGTACCGGTCGC CACCATGGCGGAGCCGAGCGGCTCGCCCGTGCACGTCCAGCTTCCCCAGCAGGCGGCC CCGGTGACAGCGGCGGCGGCGGCGGCCCCGGCGGCCGCGACAGCAGCGCCGGCCCC GGCAGCTCCCGCGGCCCCGGCCCCGGCCCCGGCCCCGGCGGCACAGGCTGTCGGCTG GCCCATCTGCAGGGACGCGTACGAGCTGCAGGAGGTTATCGGCAGTGGAGCTACTGCTG TGGTTCAGGCAGCCCTATGCAAACCCAGGCAAGAACGTGTAGCAATAAAACGGATCAACT TGGAAAAATGCCAGACCAGTATGGATGAACTATTAAAAGAAATT…
Overexpression of mmu-circDenn1b	ATGGACCGCAGGACCAGGGAAAATCCAGAAAGAACTTTTGACTTGGTATTGAAAGTGAAGTGTCATGCCTCTGAAAATGAAGATCCTGAGGTATTGTGGAAATTCCCAGAGGACTTTGGAGACCAGGAAGTTCTGCAGAGCGTGCCCAAGTTCTGTTTTCCCTTCGATGTGGAAAGGGTGTCTCAGAATCAAGTTGGACAGCACTTTACCTTCGTCCTGACAGACATGGAAAGTAAGCAGCGATTTGGGTTCTGCAGGCTCACATCTGGAGGCAGAATTTGTTTATGTATTCTTAGTTACTTGCCATGGTTTGAAGTATATTATAAACTTCTAAATACTCTGGCAGATTACTTGGCCAAGGAACTGGAAGAGGATTTGAATGAAACTCTTAAATCACTC…
mmu-ONECUT2	ATTCTGGCCGTTTTTGGCTTTTTTGTTAGACGAAGCTTGGGCTGCAGGTCGACTCTAGAGGATCCCGCCACCATGAAGGCTGCCTACACCGCCTATCGATGCCTCACCAAAGACCTAGAAGGCTGCGCCATGAACCCGGAGCTGACAATGGAAAGTCTGGGCACTTTGCACGGGCCGGTCGGCGGCGGCAGCGGCGGGGGAGGCGGCGGGGGCGGAGGGGGCGGGGGCGGGGGCCCGGGCCATGAGCAGGAGCTGCTGGCCAGCCCCAGCCCCCACCACGCGGGCCGCGGTGCTGCCGGCTCGCTGCGCGGCCCGCCGCCGCCAACCGCGCATCAGGAGCTGGGCACCGCAGCGGCGGCGGCAGCCGCGGCGTCGCGCTCGGCCATGGTCACCAGTATG…
Rat-ONECUT2	GAATTCATGAAGGCTGCTTACACCGCTTACAGGTGTCTGACCAAAGACCTGGAAGGATGTGCTATGAACCCCGAGCTGACCATGGAGAGCCTGGGAACCCTGCACGGACCTGTGGGAGGAGGAAGCGGAGGAGGAGGAGGCGGAGGAGGAGGGGGAGGAGGAGGAGGACCTGGACACGAGCAGGAGCTGCTGGCTAGCCCTAGCCCTCACCACGCTGGAAGGGGAGCTGCTGGAAGCCTGAGGGGACCTCCTCCTCCTACCGCTCACCAGGAGCTGGGAACCGCTGCTGCTGCTGCCGCTGCTGCTAGCAGGAGCGCTATGGTGACCAGCATGGCTAGCATCCTGGACGGAAGCGACTACAGGCCTGAGCTGAGCATCCCTCTGCACCACGCTATGAGC…
